# Supplementary material for: 4-Hydr­oxy-1-oxo-1,2-dihydro­phthalazine-6,7-dicarboxylic acid dihydrate
Source: Acta Crystallogr Sect E Struct Rep Online. 2008 Jun 7;64(Pt 7):o1225. doi: 10.1107/S1600536808014347 (PMC2961645; doi:10.1107/S1600536808014347)
Supplement: Supplementary file 2 [file e-64-o1225-Isup2.hkl]

# 
# h,k,l, Fc-squared, Fo-squared, sigma(Fo-squared) and status flag 
# 
data_I
_shelx_title '  P-1' 
_shelx_refln_list_code          4 
_shelx_F_calc_maximum      150.77 
_exptl_crystal_F_000       296.00 
_reflns_d_resolution_high  0.7697 
 
loop_ 
 _symmetry_equiv_pos_as_xyz 
 'x, y, z' 
 '-x, -y, -z' 
 
_cell_length_a     6.4069 
_cell_length_b     9.4254 
_cell_length_c     9.6922 
_cell_angle_alpha  82.843 
_cell_angle_beta   87.496 
_cell_angle_gamma  73.451 
 
_shelx_F_squared_multiplier     1.000 
 
loop_ 
 _refln_index_h 
 _refln_index_k 
 _refln_index_l 
 _refln_F_squared_calc 
 _refln_F_squared_meas 
 _refln_F_squared_sigma 
 _refln_observed_status 
   1   0   0     1251.41     1268.66     10.25 o 
   2   0   0       57.92       63.85      1.54 o 
   3   0   0     1508.21     1526.83     14.46 o 
   4   0   0      699.33      700.17      7.95 o 
   5   0   0       19.77       13.53      1.35 o 
   6   0   0       40.95       37.20      2.21 o 
   7   0   0       30.90       29.62      4.21 o 
  -7   1   0        3.97        5.08      1.38 o 
  -6   1   0        0.13       -0.26      0.78 o 
  -5   1   0       97.19      101.38      3.28 o 
  -4   1   0      154.65      149.14      4.82 o 
  -3   1   0       99.49      100.63      2.55 o 
  -2   1   0      752.97      766.43      9.50 o 
  -1   1   0       59.78       49.44      1.70 o 
   1   1   0       33.58       30.41      0.70 o 
   2   1   0      404.92      415.82      4.44 o 
   3   1   0      167.61      167.27      2.60 o 
   4   1   0      172.19      175.93      3.04 o 
   5   1   0       44.25       42.95      1.64 o 
   6   1   0        0.22        0.11      0.83 o 
   7   1   0       16.74       12.52      1.68 o 
   8   1   0        7.78        5.95      1.57 o 
  -7   2   0       27.24       28.75      2.47 o 
  -6   2   0       39.54       45.69      2.56 o 
  -5   2   0      636.40      614.61      9.98 o 
  -4   2   0      195.63      194.45      4.36 o 
  -3   2   0       29.53       36.41      1.61 o 
  -2   2   0      735.03      713.93     13.15 o 
  -1   2   0    22732.84    20935.13    314.53 o 
   1   2   0       91.75       97.28      1.36 o 
   2   2   0     5665.25     5614.41     65.46 o 
   3   2   0      278.29      310.67      4.03 o 
   4   2   0        2.40        2.99      0.89 o 
   5   2   0      304.72      300.34      5.34 o 
   6   2   0       31.86       30.16      1.57 o 
   7   2   0        0.58        0.25      1.13 o 
   8   2   0       25.56       27.97      2.51 o 
  -7   3   0        6.53        7.45      1.67 o 
  -6   3   0       33.18       35.96      2.51 o 
  -5   3   0        6.10        6.92      1.26 o 
  -4   3   0       60.35       71.27      6.49 o 
  -3   3   0      174.41      186.49      2.63 o 
  -2   3   0      286.62      268.42      6.53 o 
  -1   3   0      324.74      318.49      6.60 o 
   0   3   0        7.38        7.58      0.90 o 
   1   3   0       39.08       38.83      1.15 o 
   2   3   0     1355.58     1361.04     12.55 o 
   3   3   0      261.62      259.58      3.44 o 
   4   3   0      192.24      189.44      3.11 o 
   5   3   0       51.19       49.23      1.70 o 
   6   3   0        0.27       -0.22      0.53 o 
   7   3   0       28.60       28.57      2.28 o 
   8   3   0       40.58       46.51      2.33 o 
  -6   4   0      319.58      309.21      7.29 o 
  -5   4   0       31.41       27.08      2.08 o 
  -4   4   0        0.00        0.04      0.67 o 
  -3   4   0      281.49      266.81      7.43 o 
  -2   4   0     2745.95     2799.15     44.98 o 
  -1   4   0      237.92      366.77      7.66 o 
   0   4   0     1172.18     1234.78     14.07 o 
   1   4   0      164.72      169.83      3.11 o 
   2   4   0       34.45       42.81      1.51 o 
   3   4   0       17.01       22.47      0.88 o 
   4   4   0      420.69      410.71      5.21 o 
   5   4   0      141.87      134.14      3.28 o 
   6   4   0       48.09       44.32      1.96 o 
   7   4   0       31.31       33.63      1.84 o 
   8   4   0        7.19        6.21      1.18 o 
  -6   5   0       34.65       31.30      2.63 o 
  -5   5   0       28.22       26.68      2.15 o 
  -4   5   0       11.84       12.70      1.49 o 
  -3   5   0       97.20       93.81      4.29 o 
  -2   5   0       18.36       19.43      1.88 o 
  -1   5   0        5.60        6.91      1.09 o 
   0   5   0        0.40        1.68      0.80 o 
   1   5   0      418.93      410.17      5.98 o 
   2   5   0        6.92        6.86      0.92 o 
   3   5   0       72.08       73.50      2.71 o 
   4   5   0      177.11      176.10      2.99 o 
   5   5   0       16.12       14.11      1.03 o 
   6   5   0      150.82      151.30      5.49 o 
   7   5   0       90.31       94.92      3.63 o 
   8   5   0        8.45        9.14      2.46 o 
  -5   6   0        0.20       -0.20      0.92 o 
  -4   6   0      130.95      132.90      4.18 o 
  -3   6   0      167.54      166.49      6.14 o 
  -2   6   0      211.58      215.88      6.47 o 
  -1   6   0       31.76       33.98      2.16 o 
   0   6   0       63.14       63.98      1.91 o 
   1   6   0      228.34      218.48      5.78 o 
   2   6   0      167.29      157.98      3.43 o 
   3   6   0       28.27       26.07      1.44 o 
   4   6   0      677.79      661.55     12.03 o 
   5   6   0       63.79       63.42      2.59 o 
   6   6   0       28.49       25.57      2.02 o 
   7   6   0        3.55        1.16      1.27 o 
   8   6   0      341.80      400.05      8.71 o 
  -5   7   0        1.00        0.59      1.09 o 
  -4   7   0       17.90       20.58      2.83 o 
  -3   7   0       58.78       65.25      3.98 o 
  -2   7   0       81.99       78.31      3.89 o 
  -1   7   0      160.96      159.22      3.75 o 
   0   7   0       25.88       27.70      1.39 o 
   1   7   0       28.88       31.66      1.30 o 
   2   7   0        6.48        6.19      0.89 o 
   3   7   0       78.14       79.13      2.58 o 
   4   7   0      324.54      309.23      6.89 o 
   5   7   0       55.15       51.74      2.41 o 
   6   7   0      129.74      121.21      4.88 o 
   7   7   0        0.71        0.57      0.97 o 
  -4   8   0       19.42       14.30      2.66 o 
  -3   8   0       19.65       21.02      2.74 o 
  -2   8   0        1.89        2.09      1.30 o 
  -1   8   0        9.12        8.28      1.14 o 
   0   8   0       13.60       14.49      1.93 o 
   1   8   0       45.28       48.03      2.93 o 
   2   8   0        0.09        0.36      0.82 o 
   3   8   0      588.24      559.22     15.89 o 
   4   8   0        4.55        4.11      1.11 o 
   5   8   0       78.65       78.26      9.04 o 
   6   8   0       49.13       51.34      3.19 o 
   7   8   0      394.20      457.65      9.16 o 
  -2   9   0        3.80        6.11      1.82 o 
  -1   9   0        2.03        2.30      1.36 o 
   0   9   0      153.96      150.95      5.84 o 
   1   9   0       15.22       16.81      2.20 o 
   2   9   0       81.44       83.78      4.17 o 
   3   9   0      612.43      599.22      9.68 o 
   4   9   0       25.67       29.10      2.01 o 
   5   9   0       10.50       11.09      1.46 o 
   6   9   0       15.66       22.23      2.06 o 
   7   9   0        7.76        7.20      1.94 o 
  -2  10   0       13.60       10.70      2.37 o 
  -1  10   0        4.15        4.92      1.72 o 
   0  10   0       88.29       94.00      4.88 o 
   1  10   0      121.56      127.46      5.59 o 
   2  10   0      984.39      984.65     19.91 o 
   3  10   0      180.33      179.20      6.78 o 
   4  10   0       70.41       72.80      3.09 o 
   5  10   0       65.79       67.90      5.70 o 
   6  10   0       84.40       98.62      3.91 o 
  -1  11   0        9.94        8.94      2.24 o 
   0  11   0        0.08        0.06      1.17 o 
   1  11   0       84.40       81.98      4.77 o 
   2  11   0      525.78      491.68     12.88 o 
   3  11   0        3.72        5.90      1.86 o 
   4  11   0        6.60        6.29      1.35 o 
   5  11   0       25.61       21.59      2.97 o 
   2  12   0      355.14      354.57     11.06 o 
   3  12   0        4.28        4.08      1.88 o 
  -5 -11   1        0.41        0.47      0.99 o 
  -4 -11   1       12.25        9.95      1.60 o 
  -3 -11   1        0.01       -0.88      1.17 o 
  -2 -11   1      447.69      410.91     11.73 o 
  -1 -11   1        3.96        7.89      2.09 o 
   0 -11   1       62.38       62.46      4.36 o 
   1 -11   1       33.09       38.88      3.89 o 
  -6 -10   1       11.15       10.24      1.65 o 
  -5 -10   1       17.70       18.52      3.29 o 
  -4 -10   1        0.23        1.08      0.92 o 
  -3 -10   1       21.37       19.05      2.58 o 
  -2 -10   1        2.19        2.60      1.40 o 
  -1 -10   1        0.00        1.30      1.17 o 
   0 -10   1       17.34       19.64      2.66 o 
   1 -10   1        1.79        0.86      1.32 o 
   2 -10   1       30.04       31.51      3.56 o 
  -6  -9   1       11.06       12.40      1.98 o 
  -5  -9   1       49.88       51.55      2.66 o 
  -4  -9   1        6.13        5.37      1.18 o 
  -3  -9   1     1235.86     1247.52     16.87 o 
  -2  -9   1      108.84      105.87      4.84 o 
  -1  -9   1      129.99      127.77      5.36 o 
   0  -9   1       11.32       14.62      2.18 o 
   1  -9   1      160.16      177.52      6.83 o 
   2  -9   1      143.37      149.57      6.51 o 
   3  -9   1        0.18        0.38      1.30 o 
  -7  -8   1        7.70        6.94      1.50 o 
  -6  -8   1       39.54       46.02      2.60 o 
  -5  -8   1       45.38       46.50      2.46 o 
  -4  -8   1      167.27      160.61      4.31 o 
  -3  -8   1      282.76      275.46      5.69 o 
  -2  -8   1       43.37       46.02      2.97 o 
  -1  -8   1        0.57        3.45      1.21 o 
   0  -8   1       96.04       93.26      4.31 o 
   1  -8   1        1.01        2.45      1.13 o 
   2  -8   1       11.69       12.80      1.45 o 
   3  -8   1       11.27       12.65      2.28 o 
   4  -8   1       14.27       16.10      2.81 o 
  -7  -7   1       41.01       40.52      9.67 o 
  -6  -7   1      342.78      337.71      7.18 o 
  -5  -7   1       19.11       17.86      1.64 o 
  -4  -7   1     1856.55     1856.03     22.73 o 
  -3  -7   1      452.48      457.64     13.96 o 
  -2  -7   1       78.25       71.34      2.46 o 
  -1  -7   1      267.09      257.95      7.04 o 
   0  -7   1       59.15       64.12      2.02 o 
   1  -7   1      337.16      353.03      6.13 o 
   2  -7   1      111.23      113.93      4.67 o 
   3  -7   1        7.16        7.60      1.86 o 
   4  -7   1        0.78       -1.24      1.19 o 
   5  -7   1       17.61       13.66      1.92 o 
  -8  -6   1       27.40       26.75      2.43 o 
  -7  -6   1       94.80       98.50      6.15 o 
  -6  -6   1      140.25      144.63      4.31 o 
  -5  -6   1       31.08       30.52      3.10 o 
  -4  -6   1      247.70      242.98      6.09 o 
  -3  -6   1       12.03       13.21      1.18 o 
  -2  -6   1      400.64      381.41      6.23 o 
  -1  -6   1        4.47        5.82      0.59 o 
   0  -6   1       30.75       33.86      1.36 o 
   1  -6   1       34.85       37.59      2.20 o 
   2  -6   1       94.03       97.33      4.10 o 
   3  -6   1       23.70       25.50      2.60 o 
   4  -6   1        6.41        5.63      1.82 o 
   5  -6   1       30.93       27.53      2.32 o 
  -8  -5   1        2.76        2.54      1.35 o 
  -7  -5   1       88.05       90.91      3.59 o 
  -6  -5   1        7.99       10.11      1.39 o 
  -5  -5   1     2207.93     2170.81     35.56 o 
  -4  -5   1     1611.30     1595.99     15.51 o 
  -3  -5   1        5.47        5.87      0.49 o 
  -2  -5   1      243.24      239.25      4.33 o 
  -1  -5   1        2.23        2.48      0.32 o 
   0  -5   1        5.76        8.69      0.70 o 
   1  -5   1        2.45        1.74      0.75 o 
   2  -5   1       36.90       38.86      2.43 o 
   3  -5   1      115.20      118.08      4.88 o 
   4  -5   1       17.41       18.95      2.53 o 
   5  -5   1       26.00       27.41      2.48 o 
   6  -5   1      103.78      106.20      6.23 o 
  -8  -4   1       38.64       37.40      6.07 o 
  -7  -4   1      191.82      202.79      4.29 o 
  -6  -4   1        0.11        0.36      0.58 o 
  -5  -4   1      458.12      452.39      6.76 o 
  -4  -4   1      344.24      336.62      4.53 o 
  -3  -4   1        2.64        2.08      0.37 o 
  -2  -4   1      279.39      322.20      5.05 o 
  -1  -4   1      670.36      676.80     10.28 o 
   0  -4   1      822.41      824.51     22.70 o 
   1  -4   1        0.20       -0.27      0.46 o 
   2  -4   1      212.50      201.06      5.65 o 
   3  -4   1        0.25        2.43      1.07 o 
   4  -4   1       58.02       59.55      2.57 o 
   5  -4   1        1.55        2.32      1.95 o 
   6  -4   1       16.89       15.73      3.85 o 
  -8  -3   1        1.42        1.73      0.91 o 
  -7  -3   1       56.05       54.05      2.21 o 
  -6  -3   1      369.99      372.86      5.75 o 
  -5  -3   1      598.60      608.38      7.48 o 
  -4  -3   1       14.64       16.28      0.93 o 
  -3  -3   1      536.76      523.37      5.82 o 
  -2  -3   1        3.18        2.79      0.35 o 
  -1  -3   1       28.62       41.55      2.45 o 
   0  -3   1       17.43       11.95      0.60 o 
   1  -3   1     1052.10     1124.82     18.72 o 
   2  -3   1       14.03       16.81      1.55 o 
   3  -3   1        2.14        3.66      1.13 o 
   4  -3   1       14.89       12.55      1.32 o 
   5  -3   1      565.67      554.39      9.56 o 
   6  -3   1       76.47       76.79      3.40 o 
   7  -3   1        1.08        1.60      1.24 o 
  -8  -2   1       19.84       21.07      2.18 o 
  -7  -2   1       14.42       16.54      1.58 o 
  -6  -2   1      322.18      322.59      5.28 o 
  -5  -2   1       67.56       67.74      1.99 o 
  -4  -2   1       37.53       39.06      1.51 o 
  -3  -2   1       63.16       77.50      1.64 o 
  -2  -2   1     3662.20     3660.23     31.86 o 
  -1  -2   1      174.15      186.47      2.67 o 
   0  -2   1       43.16       55.73      1.13 o 
   1  -2   1        1.19        0.23      0.44 o 
   2  -2   1       11.82       15.81      1.34 o 
   3  -2   1      125.57      138.50      3.25 o 
   4  -2   1      116.38      116.20      3.29 o 
   5  -2   1       24.28       26.40      1.89 o 
   6  -2   1       21.47       17.92      1.98 o 
   7  -2   1        0.97        1.09      1.12 o 
  -8  -1   1       47.61       55.09      3.18 o 
  -7  -1   1       81.50       76.84      3.34 o 
  -6  -1   1       84.86       86.72      2.58 o 
  -5  -1   1      123.43      112.02      2.64 o 
  -4  -1   1       22.51       19.81      1.27 o 
  -3  -1   1      157.35      139.48      2.49 o 
  -2  -1   1       38.67       35.30      0.77 o 
  -1  -1   1       93.86       85.82      1.05 o 
   0  -1   1      971.70      945.76      8.58 o 
   1  -1   1      147.66      143.93      2.15 o 
   2  -1   1       25.47       31.49      1.72 o 
   3  -1   1      641.43      597.57      8.36 o 
   4  -1   1      663.34      689.62     11.08 o 
   5  -1   1      170.97      180.93      4.51 o 
   6  -1   1       75.81       72.63      3.31 o 
   7  -1   1       12.50       12.00      1.81 o 
  -7   0   1      348.82      345.39     10.64 o 
  -6   0   1        7.07        9.34      1.41 o 
  -5   0   1        3.62        3.44      0.75 o 
  -4   0   1       30.28       29.58      1.24 o 
  -3   0   1       13.63       10.99      0.71 o 
  -2   0   1       16.81       14.54      0.48 o 
  -1   0   1      341.20      357.87      3.54 o 
   0   0   1      237.44      224.98      2.73 o 
   1   0   1      813.63      780.59      7.26 o 
   2   0   1        7.40        4.36      0.31 o 
   3   0   1      110.49      111.91      1.67 o 
   4   0   1        8.78       11.56      1.10 o 
   5   0   1       72.15       80.46      5.39 o 
   6   0   1       42.49       43.36      2.44 o 
   7   0   1       39.53       40.45      3.28 o 
  -7   1   1       60.09       57.05      3.09 o 
  -6   1   1        0.01       -0.19      0.77 o 
  -5   1   1        1.24        1.36      0.77 o 
  -4   1   1      287.22      283.71      6.14 o 
  -3   1   1      213.19      221.00      2.84 o 
  -2   1   1       57.39       58.12      1.08 o 
  -1   1   1     2050.42     2093.63     22.98 o 
   0   1   1       13.52       11.39      0.63 o 
   1   1   1      906.21      880.66      9.78 o 
   2   1   1        0.28        0.03      0.30 o 
   3   1   1     2086.18     2148.46     19.59 o 
   4   1   1      116.95      149.00      2.11 o 
   5   1   1       25.62       24.30      1.72 o 
   6   1   1        7.19        6.94      1.23 o 
   7   1   1       32.28       29.96      5.64 o 
   8   1   1       76.05       82.91      4.49 o 
  -7   2   1       92.22       92.56      3.94 o 
  -6   2   1       29.19       30.60      2.24 o 
  -5   2   1        5.20        7.33      1.21 o 
  -4   2   1      125.39      126.38      4.42 o 
  -3   2   1       10.90        9.70      1.05 o 
  -2   2   1     1438.49     1622.24     15.01 o 
  -1   2   1    11274.22    11142.76    168.44 o 
   1   2   1       94.56       84.12      1.52 o 
   2   2   1      283.28      253.50      3.01 o 
   3   2   1      321.74      345.56      4.21 o 
   4   2   1       12.37        9.59      0.76 o 
   5   2   1       71.45       75.94      2.74 o 
   6   2   1        9.47        9.88      1.06 o 
   7   2   1        1.84        2.05      1.01 o 
   8   2   1       24.45       24.78      2.35 o 
  -7   3   1        0.97       -0.04      1.09 o 
  -6   3   1       35.35       35.92      3.93 o 
  -5   3   1       20.13       19.02      1.71 o 
  -4   3   1       23.55       24.73      1.66 o 
  -3   3   1      205.40      215.62      3.03 o 
  -2   3   1      533.33      585.44      7.61 o 
  -1   3   1       51.31       61.37      2.37 o 
   1   3   1      207.60      215.78      6.74 o 
   2   3   1     1845.53     1902.92     17.08 o 
   3   3   1      899.96      931.77      9.29 o 
   4   3   1      452.99      471.12      5.74 o 
   5   3   1       19.32       20.48      1.57 o 
   6   3   1      206.13      197.86      4.97 o 
   7   3   1       33.44       36.12      1.88 o 
   8   3   1        3.54        2.29      1.21 o 
  -6   4   1       17.78       15.11      1.94 o 
  -5   4   1      221.64      219.12      5.48 o 
  -4   4   1       12.34       11.98      1.36 o 
  -3   4   1       44.08       52.76      2.13 o 
  -2   4   1     5704.97     5825.12    151.91 o 
  -1   4   1      332.91      359.65      7.71 o 
   0   4   1      401.34      417.91      7.85 o 
   1   4   1      896.84      924.44     10.82 o 
   2   4   1      870.85      933.18      9.04 o 
   3   4   1        2.45        2.27      0.67 o 
   4   4   1        1.30        3.16      0.70 o 
   5   4   1       10.85       12.65      2.00 o 
   6   4   1        3.54        4.68      0.83 o 
   7   4   1       10.78       10.03      1.18 o 
   8   4   1        2.99        4.39      1.08 o 
  -6   5   1        3.53        2.88      1.29 o 
  -5   5   1        4.86        2.87      1.11 o 
  -4   5   1      384.78      384.30      7.38 o 
  -3   5   1     1007.80      987.02     19.45 o 
  -2   5   1      471.28      492.19     10.84 o 
  -1   5   1       11.64        9.90      1.24 o 
   0   5   1      110.28      119.25      3.62 o 
   1   5   1       19.72       19.49      1.38 o 
   2   5   1        4.29        3.40      0.94 o 
   3   5   1      118.48      124.04      2.65 o 
   4   5   1       83.04       88.26      4.18 o 
   5   5   1       35.18       32.70      1.74 o 
   6   5   1       53.78       53.90      2.83 o 
   7   5   1       29.15       29.49      2.08 o 
   8   5   1        7.98       11.06      1.74 o 
  -5   6   1        3.09        3.61      1.24 o 
  -4   6   1        0.51        1.34      1.12 o 
  -3   6   1     1936.31     1945.37     34.47 o 
  -2   6   1       69.65       78.31      3.73 o 
  -1   6   1      100.75       92.05      3.62 o 
   0   6   1      537.90      549.03     10.89 o 
   1   6   1       56.76       55.07      2.53 o 
   2   6   1       31.26       28.77      1.35 o 
   3   6   1      145.78      137.20      3.22 o 
   4   6   1       52.04       62.24      2.27 o 
   5   6   1       33.69       28.91      2.17 o 
   6   6   1       72.35       68.51      2.83 o 
   7   6   1        0.07       -0.41      0.80 o 
   8   6   1       32.71       43.49      2.90 o 
  -5   7   1       21.33       20.15      2.18 o 
  -4   7   1      177.48      161.51      4.86 o 
  -3   7   1      261.20      253.09      8.21 o 
  -2   7   1      197.89      202.55      6.66 o 
  -1   7   1      190.15      191.53      4.20 o 
   0   7   1       32.01       34.53      1.55 o 
   1   7   1       17.40       16.65      1.68 o 
   2   7   1       10.78       11.08      1.30 o 
   3   7   1       94.36       85.87      2.62 o 
   4   7   1      176.51      166.23      9.19 o 
   5   7   1       22.38       19.49      1.97 o 
   6   7   1       12.60       11.25      2.52 o 
   7   7   1       69.42       83.92      3.49 o 
  -4   8   1      485.21      429.96     15.55 o 
  -3   8   1      160.89      146.95      6.28 o 
  -2   8   1       89.60       88.22      4.46 o 
  -1   8   1       13.28       11.33      1.25 o 
   0   8   1      210.60      201.59      4.26 o 
   1   8   1      172.10      170.17      5.55 o 
   2   8   1      203.67      180.85      5.78 o 
   3   8   1       60.75       57.05      2.26 o 
   4   8   1      145.27      138.36      5.23 o 
   5   8   1       12.23       14.38      1.48 o 
   6   8   1        2.41        5.37      1.48 o 
   7   8   1      124.93      161.83      4.98 o 
  -3   9   1        0.24        2.20      1.59 o 
  -2   9   1        6.06        5.48      1.26 o 
  -1   9   1       54.75       55.32      3.60 o 
   0   9   1       46.86       55.11      3.43 o 
   1   9   1        9.63       10.34      1.76 o 
   2   9   1       21.49       23.03      2.32 o 
   3   9   1       44.36       46.64      2.19 o 
   4   9   1        8.81       10.12      1.32 o 
   5   9   1      142.35      145.21      5.65 o 
   6   9   1       40.70       49.27      3.49 o 
   7   9   1      121.45      144.46      4.78 o 
  -2  10   1        4.06        4.82      1.82 o 
  -1  10   1        0.79        0.50      1.19 o 
   0  10   1      127.88      121.20      5.40 o 
   1  10   1        4.92        2.62      1.30 o 
   2  10   1       76.13       77.66      4.19 o 
   3  10   1      207.34      194.28      6.91 o 
   4  10   1        0.27        0.77      0.80 o 
   5  10   1        1.63        0.51      0.84 o 
   6  10   1      382.92      416.85     10.74 o 
  -1  11   1        4.13        3.83      1.78 o 
   0  11   1        3.27        1.91      1.44 o 
   1  11   1       23.62       25.32      2.93 o 
   2  11   1        0.26        1.82      1.34 o 
   3  11   1       14.91       16.37      2.47 o 
   4  11   1       27.38       26.36      2.99 o 
   5  11   1       20.63       27.41      2.27 o 
   1  12   1      369.51      350.73     10.85 o 
   2  12   1       59.53       66.06      4.50 o 
   3  12   1       53.68       61.27      4.38 o 
  -4 -11   2       63.03       62.00      4.54 o 
  -3 -11   2        0.08        0.19      1.28 o 
  -2 -11   2        0.16        1.63      1.44 o 
  -1 -11   2       35.88       36.37      3.62 o 
   0 -11   2        0.08       -0.27      1.13 o 
  -6 -10   2        4.12        4.95      1.40 o 
  -5 -10   2       13.97       16.41      1.89 o 
  -4 -10   2       43.34       42.09      3.86 o 
  -3 -10   2       15.74       15.16      2.47 o 
  -2 -10   2       83.92       80.07      4.59 o 
  -1 -10   2       76.21       82.48      4.67 o 
   0 -10   2       43.09       34.40      3.29 o 
   1 -10   2      164.87      146.66      6.70 o 
   2 -10   2       24.74       20.31      3.10 o 
  -6  -9   2       10.90       10.29      1.64 o 
  -5  -9   2       16.85       16.14      1.78 o 
  -4  -9   2       17.32       16.38      1.70 o 
  -3  -9   2       61.97       62.14      2.76 o 
  -2  -9   2      117.18      116.61      5.23 o 
  -1  -9   2        0.15       -0.40      0.90 o 
   0  -9   2       17.27       14.47      2.22 o 
   1  -9   2       25.82       27.28      2.99 o 
   2  -9   2       23.06       27.20      3.16 o 
   3  -9   2       31.37       30.17      3.48 o 
  -7  -8   2        9.13        8.27      1.59 o 
  -6  -8   2        3.46        2.62      1.05 o 
  -5  -8   2       65.76       68.54      2.99 o 
  -4  -8   2      149.21      146.91      4.19 o 
  -3  -8   2        0.21       -0.22      0.75 o 
  -2  -8   2      115.58      111.10      4.77 o 
  -1  -8   2      105.08       95.23      4.42 o 
   0  -8   2      678.44      686.64     14.83 o 
   1  -8   2      226.62      231.84      7.62 o 
   2  -8   2        5.29        8.42      1.93 o 
  -7  -7   2        9.47       10.42      1.70 o 
  -6  -7   2       42.62       40.90      4.21 o 
  -5  -7   2        0.03        0.06      0.70 o 
  -4  -7   2      614.99      596.61     18.71 o 
  -3  -7   2       15.11       18.59      2.71 o 
  -2  -7   2       28.72       31.69      1.73 o 
  -1  -7   2       17.54       16.98      1.95 o 
   0  -7   2       82.97       92.66      4.13 o 
   1  -7   2        1.73        0.71      1.05 o 
   2  -7   2       11.50       10.91      1.76 o 
   3  -7   2       17.27       21.30      2.51 o 
   4  -7   2        0.37        1.55      1.68 o 
  -7  -6   2        6.65        7.40      1.48 o 
  -6  -6   2       12.00       14.42      1.67 o 
  -5  -6   2       85.58       82.86      3.08 o 
  -4  -6   2        4.85        5.74      1.21 o 
  -3  -6   2      291.96      293.83      5.56 o 
  -2  -6   2      762.78      736.89     10.27 o 
  -1  -6   2      180.09      190.90      5.65 o 
   0  -6   2      532.74      571.88      7.86 o 
   1  -6   2        0.68        0.63      0.52 o 
   2  -6   2      214.12      215.55      6.43 o 
   3  -6   2       38.63       45.86      3.16 o 
   4  -6   2        8.12        6.87      1.95 o 
   5  -6   2       83.80       82.29      4.15 o 
  -8  -5   2       15.51       15.74      2.06 o 
  -7  -5   2       19.43       16.07      2.53 o 
  -6  -5   2        0.97        0.60      0.83 o 
  -5  -5   2      776.86      782.30     11.61 o 
  -4  -5   2        0.16        0.13      0.58 o 
  -3  -5   2      120.58      130.48      3.26 o 
  -2  -5   2      227.74      222.09      6.08 o 
  -1  -5   2      220.54      234.34      4.30 o 
   0  -5   2      194.83      230.79      4.13 o 
   1  -5   2       66.34       72.58      2.85 o 
   2  -5   2      120.67      127.08      4.52 o 
   3  -5   2      101.13       98.37      4.44 o 
   4  -5   2      122.94      110.52      5.23 o 
   5  -5   2       25.48       26.33      2.46 o 
   6  -5   2       10.61        9.33      1.76 o 
  -8  -4   2        0.00        0.75      1.05 o 
  -7  -4   2        2.42        1.48      0.96 o 
  -6  -4   2      117.16      116.10      2.92 o 
  -5  -4   2       32.33       33.34      1.59 o 
  -4  -4   2      364.32      375.53      5.00 o 
  -3  -4   2       55.91       62.13      1.42 o 
  -2  -4   2      103.62      123.77      2.82 o 
  -1  -4   2      585.52      651.49      8.53 o 
   0  -4   2      270.55      280.72      5.53 o 
   1  -4   2       25.56       27.77      1.65 o 
   2  -4   2       68.34       61.56      2.91 o 
   3  -4   2        1.02        0.77      0.94 o 
   4  -4   2        0.79       -0.48      1.05 o 
   5  -4   2        6.35        5.59      1.40 o 
   6  -4   2        0.15       -0.62      0.92 o 
  -8  -3   2       71.46       74.44      2.87 o 
  -7  -3   2       23.48       24.46      1.83 o 
  -6  -3   2     1446.40     1439.08     15.33 o 
  -5  -3   2      351.72      352.88      5.15 o 
  -4  -3   2      288.25      298.93      4.25 o 
  -3  -3   2        1.20        1.58      0.41 o 
  -2  -3   2      203.36      209.18      3.11 o 
  -1  -3   2      239.33      254.67      3.30 o 
   0  -3   2      415.52      388.40      4.26 o 
   1  -3   2        1.58        2.49      0.84 o 
   2  -3   2      161.96      181.69      5.13 o 
   3  -3   2       30.51       23.98      2.16 o 
   4  -3   2      325.26      317.31      6.23 o 
   5  -3   2       12.56       12.33      1.74 o 
   6  -3   2       43.13       37.81      5.16 o 
   7  -3   2       27.86       29.69      2.60 o 
  -8  -2   2       59.12       62.74      9.46 o 
  -7  -2   2       58.15       59.01      2.34 o 
  -6  -2   2       23.30       23.85      1.93 o 
  -5  -2   2        0.01        0.47      0.49 o 
  -4  -2   2       58.13       56.93      2.32 o 
  -3  -2   2        4.52        4.62      0.51 o 
  -2  -2   2     1129.55     1200.51      9.80 o 
  -1  -2   2      694.69      625.67      6.30 o 
   0  -2   2        5.73        3.08      0.29 o 
   1  -2   2      878.01      918.96     10.84 o 
   2  -2   2      128.22      134.84      2.67 o 
   3  -2   2       70.62       68.68      3.22 o 
   4  -2   2       14.02       12.94      1.35 o 
   5  -2   2        0.97        0.76      0.82 o 
   6  -2   2      133.22      138.96      4.47 o 
   7  -2   2        0.32        0.07      1.01 o 
  -8  -1   2        0.70        1.46      1.34 o 
  -7  -1   2      670.25      675.68     11.53 o 
  -6  -1   2      691.19      686.09      8.83 o 
  -5  -1   2        1.92        2.55      0.64 o 
  -4  -1   2       69.79       62.43      1.74 o 
  -3  -1   2       74.28       79.12      1.42 o 
  -2  -1   2      768.81      819.25      6.92 o 
  -1  -1   2     1595.15     1463.28     14.44 o 
   0  -1   2     1098.32     1075.44     16.82 o 
   1  -1   2      454.01      446.41      5.67 o 
   2  -1   2      226.20      246.76      7.89 o 
   3  -1   2      146.94      135.75      2.59 o 
   4  -1   2      832.28      801.04     18.83 o 
   5  -1   2        0.28       -0.15      0.67 o 
   6  -1   2       88.80       98.48      3.63 o 
   7  -1   2        7.32        8.96      1.67 o 
  -7   0   2       24.58       23.52      3.77 o 
  -6   0   2       48.38       51.14      4.19 o 
  -5   0   2        1.45        1.68      0.62 o 
  -4   0   2       95.91       92.16      2.19 o 
  -3   0   2      236.37      231.02      2.73 o 
  -2   0   2      314.30      289.69      2.95 o 
  -1   0   2      339.46      299.59      3.17 o 
   0   0   2       25.55       27.02      0.47 o 
   1   0   2      281.20      254.39      3.53 o 
   2   0   2      590.04      639.48      6.44 o 
   3   0   2        0.01        0.26      0.26 o 
   4   0   2      179.79      196.92      2.74 o 
   5   0   2      160.84      151.15      4.01 o 
   6   0   2        5.22        7.18      1.29 o 
   7   0   2        3.65        2.96      1.19 o 
  -7   1   2      295.71      290.97      7.06 o 
  -6   1   2       10.02        9.51      1.48 o 
  -5   1   2        4.37        2.15      0.88 o 
  -4   1   2       11.12        8.46      1.04 o 
  -3   1   2        0.16        2.04      0.42 o 
  -2   1   2      679.87      659.80      5.78 o 
  -1   1   2      896.23      896.65      8.25 o 
   0   1   2     1125.45     1083.81     10.83 o 
   1   1   2      444.45      445.40      3.80 o 
   2   1   2     2622.24     2502.18     19.16 o 
   3   1   2     2475.10     2585.15     20.10 o 
   4   1   2      427.54      445.82      5.25 o 
   5   1   2        1.75        1.84      0.77 o 
   6   1   2       85.41       87.03      6.84 o 
   7   1   2        1.38        0.61      0.97 o 
   8   1   2       42.40       43.47      7.52 o 
  -7   2   2       82.84       84.02      4.26 o 
  -6   2   2       21.21       21.78      3.44 o 
  -5   2   2        4.05        4.29      1.03 o 
  -4   2   2      160.43      164.05      5.13 o 
  -3   2   2        8.06        7.63      0.93 o 
  -2   2   2        2.16        4.79      0.65 o 
  -1   2   2     1231.62     1287.24     14.46 o 
   0   2   2      446.85      443.10      8.08 o 
   1   2   2        6.70        6.32      0.70 o 
   2   2   2      147.54      141.62      2.03 o 
   3   2   2     1209.03     1276.98     10.53 o 
   4   2   2      277.94      273.21      3.28 o 
   5   2   2        4.80        5.14      0.75 o 
   6   2   2      106.00      118.58      5.48 o 
   7   2   2       11.16        8.44      2.48 o 
   8   2   2       15.51       13.71      2.82 o 
  -7   3   2        1.30        1.40      1.25 o 
  -6   3   2       34.34       36.46      3.09 o 
  -5   3   2       61.33       61.74      2.73 o 
  -4   3   2       60.30       61.09      2.45 o 
  -3   3   2      115.33      107.36      2.05 o 
  -2   3   2     1394.41     1431.48     13.67 o 
  -1   3   2      112.01       83.49      2.64 o 
   0   3   2     1700.01     1683.12     26.99 o 
   1   3   2     1481.15     1360.95     14.80 o 
   2   3   2     2725.68     2879.01     30.90 o 
   3   3   2      174.55      213.71      3.02 o 
   4   3   2       72.60       74.33      2.05 o 
   5   3   2      183.27      179.72      2.75 o 
   6   3   2        2.38        2.24      0.70 o 
   7   3   2       87.89       78.58      2.62 o 
   8   3   2       33.46       30.68      4.36 o 
  -6   4   2        0.64       -0.53      0.93 o 
  -5   4   2       78.45       80.59      5.54 o 
  -4   4   2        1.33        1.80      0.80 o 
  -3   4   2      186.33      187.19      4.75 o 
  -2   4   2       41.02       39.92      1.56 o 
  -1   4   2        9.93       10.28      1.11 o 
   0   4   2      110.09      107.96      2.93 o 
   1   4   2      254.23      253.90      3.67 o 
   2   4   2     1992.49     2070.60     53.57 o 
   3   4   2       28.98       32.44      1.07 o 
   4   4   2       22.38       24.21      1.50 o 
   5   4   2      129.97      124.38      2.70 o 
   6   4   2       14.78        9.68      1.02 o 
   7   4   2       75.75       73.40      2.52 o 
   8   4   2       23.74       23.95      1.79 o 
  -6   5   2        0.11        0.26      1.09 o 
  -5   5   2        1.66        1.54      1.04 o 
  -4   5   2       49.77       47.01      2.42 o 
  -3   5   2      282.46      295.33     11.05 o 
  -2   5   2        1.64        1.77      0.62 o 
  -1   5   2      366.97      384.61      8.35 o 
   0   5   2      626.77      574.91     10.49 o 
   1   5   2     2182.38     2252.93     34.36 o 
   3   5   2        8.92        8.38      0.65 o 
   4   5   2       17.89       19.19      1.19 o 
   5   5   2      360.92      356.32      5.13 o 
   6   5   2       12.43        9.35      1.03 o 
   7   5   2       11.92       11.59      2.36 o 
   8   5   2        0.39        1.47      0.88 o 
  -5   6   2       11.08       12.86      2.66 o 
  -4   6   2       56.09       56.43      2.73 o 
  -3   6   2       66.64       73.35      4.19 o 
  -2   6   2       28.77       26.08      2.91 o 
  -1   6   2      151.73      157.77      3.57 o 
   0   6   2      123.59      124.34      3.94 o 
   1   6   2       57.75       60.14      2.58 o 
   2   6   2       19.01       18.52      1.07 o 
   3   6   2      128.15      124.75      2.95 o 
   4   6   2      156.93      157.68      2.90 o 
   5   6   2       33.25       30.14      1.37 o 
   6   6   2        2.29        1.94      0.68 o 
   7   6   2       26.20       27.31      2.11 o 
   8   6   2       12.81       14.64      3.12 o 
  -5   7   2       56.13       55.76      3.12 o 
  -4   7   2      493.05      466.58     12.17 o 
  -3   7   2       56.97       54.80      3.83 o 
  -2   7   2      214.11      221.13      4.76 o 
  -1   7   2       48.48       51.05      2.97 o 
   0   7   2      459.89      472.73     10.09 o 
   1   7   2      262.42      294.74      7.10 o 
   2   7   2       42.58       50.51      1.85 o 
   3   7   2      231.77      225.69      5.59 o 
   4   7   2      166.45      155.62      6.01 o 
   5   7   2        1.24        1.81      1.06 o 
   6   7   2       35.89       35.47      2.16 o 
   7   7   2       21.78       18.08      2.49 o 
  -4   8   2      149.16      139.91      4.71 o 
  -3   8   2        0.45       -1.57      1.21 o 
  -2   8   2       32.52       29.92      2.89 o 
  -1   8   2       10.67       12.31      1.37 o 
   0   8   2       48.36       49.32      2.04 o 
   1   8   2      164.87      158.01      5.19 o 
   2   8   2      116.14      118.79      4.44 o 
   3   8   2       11.20        9.54      1.10 o 
   4   8   2        8.93       10.77      1.20 o 
   5   8   2        1.01        0.50      0.74 o 
   6   8   2       28.24       25.19      1.95 o 
   7   8   2        0.02       -0.17      0.87 o 
  -3   9   2        8.43        6.01      2.03 o 
  -2   9   2       45.60       52.59      2.61 o 
  -1   9   2      145.88      150.16      3.41 o 
   0   9   2      156.41      163.28      5.82 o 
   1   9   2       11.27       13.44      1.91 o 
   2   9   2       30.36       32.29      2.49 o 
   3   9   2       79.54       69.61      2.58 o 
   4   9   2       32.35       29.95      2.30 o 
   5   9   2        0.01       -0.69      0.70 o 
   6   9   2        0.65       -0.01      0.83 o 
   7   9   2        0.03        1.56      1.09 o 
  -2  10   2        0.05        1.26      1.40 o 
  -1  10   2       24.30       25.17      2.05 o 
   0  10   2       40.63       37.82      2.97 o 
   1  10   2       17.75       20.25      2.32 o 
   2  10   2        1.91        3.60      1.36 o 
   3  10   2        0.09        0.73      0.96 o 
   4  10   2        4.79        5.19      1.14 o 
   5  10   2        3.79        3.17      1.01 o 
   6  10   2        0.41       -0.18      0.83 o 
  -1  11   2        7.33        4.02      1.72 o 
   0  11   2        3.77        3.66      1.59 o 
   1  11   2       15.67       18.85      2.49 o 
   2  11   2       37.02       39.76      3.16 o 
   3  11   2        0.48        0.50      1.17 o 
   4  11   2        7.66        8.48      1.99 o 
   5  11   2       23.01       31.51      4.66 o 
   1  12   2        0.05        2.43      1.55 o 
   2  12   2        3.47        5.93      1.95 o 
   3  12   2        9.45       11.41      2.28 o 
  -4 -11   3        3.21        7.22      2.22 o 
  -3 -11   3        2.95        3.27      1.70 o 
  -2 -11   3       29.84       32.64      3.58 o 
  -1 -11   3        1.28        1.32      1.36 o 
  -5 -10   3       31.13       37.48      3.47 o 
  -4 -10   3       56.03       60.96      3.05 o 
  -3 -10   3        1.47       -0.25      1.09 o 
  -2 -10   3      159.14      157.74      6.70 o 
  -1 -10   3       10.71       10.13      2.16 o 
   0 -10   3       41.37       51.66      3.89 o 
   1 -10   3        0.01        0.86      1.21 o 
  -6  -9   3        0.01       -0.65      0.80 o 
  -5  -9   3       14.48       13.54      4.03 o 
  -4  -9   3        0.01       -0.32      0.71 o 
  -3  -9   3       61.45       57.45      5.01 o 
  -2  -9   3       24.41       26.47      2.83 o 
  -1  -9   3        2.35        2.05      1.26 o 
   0  -9   3       78.99       77.94      4.42 o 
   1  -9   3        8.35        9.80      2.16 o 
   2  -9   3        3.39        3.69      1.65 o 
  -6  -8   3       50.20       55.99      2.96 o 
  -5  -8   3      121.05      122.19      6.36 o 
  -4  -8   3       36.25       41.20      2.30 o 
  -3  -8   3        1.29        1.97      0.84 o 
  -2  -8   3       29.66       29.94      2.76 o 
  -1  -8   3      117.41      115.73      5.03 o 
   0  -8   3        2.15        3.37      1.26 o 
   1  -8   3        2.60        1.93      1.17 o 
   2  -8   3       10.41       11.27      2.16 o 
  -7  -7   3        6.03        5.27      1.39 o 
  -6  -7   3        0.00       -0.11      0.79 o 
  -5  -7   3       42.61       40.00      2.31 o 
  -4  -7   3       48.59       47.12      2.32 o 
  -3  -7   3      175.97      171.64      4.30 o 
  -2  -7   3        6.39        7.09      2.05 o 
  -1  -7   3       18.56       17.11      2.03 o 
   0  -7   3       27.34       21.86      2.24 o 
   1  -7   3      120.71      109.53      4.80 o 
   2  -7   3      123.60      112.36      5.15 o 
   3  -7   3        5.09        8.44      1.91 o 
   4  -7   3       39.41       38.36      3.58 o 
  -7  -6   3       69.16       68.95      3.32 o 
  -6  -6   3      186.23      181.71      5.09 o 
  -5  -6   3        1.45        2.02      0.85 o 
  -4  -6   3        4.17        4.12      0.92 o 
  -3  -6   3      280.62      273.40      5.43 o 
  -2  -6   3       10.11        8.71      2.22 o 
  -1  -6   3      849.30      880.08     16.65 o 
   0  -6   3      143.51      165.90      5.44 o 
   1  -6   3       39.03       39.22      1.71 o 
   2  -6   3       36.42       41.02      2.64 o 
   3  -6   3       10.08       10.76      1.95 o 
   4  -6   3      281.40      276.71      9.02 o 
   5  -6   3       23.52       25.58      2.36 o 
  -7  -5   3       26.42       24.91      2.18 o 
  -6  -5   3      109.77      114.54      3.88 o 
  -5  -5   3      159.42      160.81      4.32 o 
  -4  -5   3       59.79       61.14      3.74 o 
  -3  -5   3       50.79       53.53      2.78 o 
  -2  -5   3        0.42        0.70      0.49 o 
  -1  -5   3        1.85        2.53      0.63 o 
   0  -5   3       57.55       60.25      1.69 o 
   1  -5   3       22.61       20.12      2.14 o 
   2  -5   3       51.46       45.86      2.66 o 
   3  -5   3        2.58        3.06      1.32 o 
   4  -5   3       13.37       13.97      2.26 o 
   5  -5   3       57.07       62.29      3.10 o 
  -7  -4   3      102.62       97.89      5.45 o 
  -6  -4   3       29.77       26.59      1.99 o 
  -5  -4   3        3.05        3.37      0.68 o 
  -4  -4   3      345.86      353.99      4.80 o 
  -3  -4   3      753.25      739.95     18.38 o 
  -2  -4   3     1232.86     1391.34     16.60 o 
  -1  -4   3     1324.32     1518.47     14.60 o 
   0  -4   3        5.18        8.30      0.57 o 
   1  -4   3      778.49      790.02     14.20 o 
   2  -4   3       44.40       41.84      2.45 o 
   3  -4   3      323.22      319.41      8.54 o 
   4  -4   3      299.63      302.76      9.02 o 
   5  -4   3       20.31       17.21      1.81 o 
   6  -4   3       51.97       50.01      3.88 o 
  -7  -3   3        5.47        7.26      1.63 o 
  -6  -3   3      192.06      201.19      4.02 o 
  -5  -3   3       71.06       72.23      2.98 o 
  -4  -3   3      185.65      181.96      3.13 o 
  -3  -3   3      560.71      573.56      5.61 o 
  -2  -3   3        9.47        8.86      0.53 o 
  -1  -3   3      216.92      194.50      2.85 o 
   0  -3   3        5.66        5.23      0.48 o 
   1  -3   3       86.33       82.03      2.02 o 
   2  -3   3      844.25      880.51     11.13 o 
   3  -3   3       50.24       58.59      3.18 o 
   4  -3   3      118.85      117.11      3.55 o 
   5  -3   3        7.61        8.81      1.41 o 
   6  -3   3        0.43        0.01      1.00 o 
  -7  -2   3      150.63      151.39      3.78 o 
  -6  -2   3       54.80       53.55      2.07 o 
  -5  -2   3      553.51      555.87      9.86 o 
  -4  -2   3      502.83      477.73      5.12 o 
  -3  -2   3      434.63      508.63      5.07 o 
  -2  -2   3      821.32     1072.12     10.50 o 
  -1  -2   3     1339.07     1322.72     12.37 o 
   0  -2   3     1308.55     1423.06     13.08 o 
   1  -2   3       52.46       43.63      1.94 o 
   2  -2   3      136.38      158.38      2.98 o 
   3  -2   3      354.63      356.62      5.37 o 
   4  -2   3        6.54        8.68      1.15 o 
   5  -2   3       41.26       36.69      2.15 o 
   6  -2   3       70.57       63.12      7.56 o 
   7  -2   3       37.66       40.27      2.89 o 
  -7  -1   3      364.25      375.23      8.31 o 
  -6  -1   3       40.81       40.74      1.82 o 
  -5  -1   3       27.15       24.37      1.87 o 
  -4  -1   3      131.37      135.32      2.22 o 
  -3  -1   3       25.96       24.76      0.92 o 
  -2  -1   3      623.75      631.51      6.56 o 
  -1  -1   3       32.20       31.19      0.85 o 
   0  -1   3      172.43      161.85      2.64 o 
   1  -1   3      934.11      948.33     11.24 o 
   2  -1   3      714.62      728.94      9.13 o 
   3  -1   3      123.96      130.02      2.21 o 
   4  -1   3      222.55      217.70      4.67 o 
   5  -1   3       14.68       15.70      1.83 o 
   6  -1   3        0.03        0.79      0.87 o 
   7  -1   3       13.20       11.93      1.82 o 
  -7   0   3      108.33      108.39      4.09 o 
  -6   0   3      197.87      199.13      5.13 o 
  -5   0   3      230.66      215.80      5.71 o 
  -4   0   3      110.90      122.73      2.25 o 
  -3   0   3     2001.23     2173.60     17.29 o 
  -2   0   3      607.15      584.52      6.05 o 
  -1   0   3       51.82       49.35      0.99 o 
   0   0   3     1753.61     1707.91     15.11 o 
   1   0   3     1039.31     1027.85     12.06 o 
   2   0   3      163.59      223.89      4.63 o 
   3   0   3        0.04       -0.37      0.26 o 
   4   0   3      129.93      131.26      2.30 o 
   5   0   3        6.71       10.18      1.55 o 
   6   0   3       17.43       19.85      1.84 o 
   7   0   3       44.83       39.56      2.70 o 
  -7   1   3       23.53       24.94      2.30 o 
  -6   1   3        2.57        3.75      1.40 o 
  -5   1   3       41.80       44.56      2.25 o 
  -4   1   3      254.67      253.82      3.25 o 
  -3   1   3       12.44       15.87      0.71 o 
  -2   1   3       34.62       33.98      0.96 o 
  -1   1   3       28.52       24.80      0.67 o 
   0   1   3      126.54      133.93      1.30 o 
   1   1   3       12.32       12.45      0.53 o 
   2   1   3       36.67       28.47      0.94 o 
   3   1   3       32.62       33.71      1.06 o 
   4   1   3      145.51      146.16      2.53 o 
   5   1   3      142.52      134.02      3.70 o 
   6   1   3       35.50       35.55      2.16 o 
   7   1   3        1.21        1.37      1.86 o 
  -7   2   3       66.80       70.52      3.53 o 
  -6   2   3        7.89       10.08      1.73 o 
  -5   2   3        0.00        0.38      1.28 o 
  -4   2   3      594.92      625.52      9.50 o 
  -3   2   3        0.23        0.13      0.35 o 
  -2   2   3      328.59      300.92      4.50 o 
  -1   2   3        1.64        3.41      0.54 o 
   0   2   3     1437.67     1501.09     16.86 o 
   1   2   3      815.96      785.88     13.07 o 
   2   2   3       21.75       19.83      0.61 o 
   3   2   3      390.60      348.78      4.25 o 
   4   2   3      116.34      125.31      2.04 o 
   5   2   3        9.72        8.47      1.12 o 
   6   2   3       86.76       86.25      3.20 o 
   7   2   3      181.88      167.61      4.96 o 
   8   2   3       16.87       15.40      2.05 o 
  -6   3   3       16.16       16.37      1.89 o 
  -5   3   3        1.95        3.94      1.09 o 
  -4   3   3        0.06        0.29      0.66 o 
  -3   3   3      128.19      127.55      2.40 o 
  -2   3   3      122.32      113.84      2.44 o 
  -1   3   3      144.70      157.51      4.15 o 
   0   3   3        7.91        8.96      1.01 o 
   1   3   3       87.27       88.74      1.31 o 
   2   3   3      664.09      707.19      6.28 o 
   3   3   3      365.68      356.40      4.39 o 
   4   3   3        0.65        0.67      0.34 o 
   5   3   3        3.65        5.00      0.75 o 
   6   3   3        0.02       -0.16      0.51 o 
   7   3   3        0.01        0.12      0.86 o 
   8   3   3       31.68       30.10      2.55 o 
  -6   4   3        0.10       -0.44      0.92 o 
  -5   4   3      217.76      216.72      5.50 o 
  -4   4   3       29.41       30.72      2.14 o 
  -3   4   3        1.83        1.94      0.53 o 
  -2   4   3        9.47       10.05      1.71 o 
  -1   4   3       14.63       21.84      1.61 o 
   0   4   3       10.51        9.65      0.67 o 
   1   4   3      496.54      521.31      6.74 o 
   2   4   3       88.25       69.33      1.53 o 
   3   4   3      638.20      637.51      6.00 o 
   4   4   3      100.96       91.58      1.78 o 
   5   4   3       70.72       71.81      1.72 o 
   6   4   3      153.09      120.99      3.32 o 
   7   4   3       25.31       15.94      1.37 o 
   8   4   3      169.69      181.65      5.93 o 
  -6   5   3       15.80       17.91      2.10 o 
  -5   5   3        4.08        2.36      1.07 o 
  -4   5   3        1.64        1.21      0.83 o 
  -3   5   3      120.47      112.95      3.33 o 
  -2   5   3       47.80       50.05      1.92 o 
  -1   5   3      323.74      317.36      7.48 o 
   0   5   3      168.28      160.25      7.36 o 
   1   5   3      347.05      365.57      5.60 o 
   2   5   3      177.83      182.62      3.13 o 
   3   5   3        2.83        1.99      0.43 o 
   4   5   3      228.05      224.11      3.09 o 
   5   5   3      124.39      123.20      2.35 o 
   6   5   3       41.00       39.35      1.72 o 
   7   5   3       77.80       77.67      2.60 o 
   8   5   3       11.24       11.34      1.39 o 
  -5   6   3       29.68       25.28      2.26 o 
  -4   6   3       10.75       10.68      1.48 o 
  -3   6   3        0.04        0.38      0.70 o 
  -2   6   3        1.92        1.54      1.68 o 
  -1   6   3       74.75       67.78      3.25 o 
   0   6   3      360.96      367.66      5.84 o 
   1   6   3      850.84      891.41     15.20 o 
   2   6   3       31.73       32.34      1.30 o 
   3   6   3      139.07      122.43      3.81 o 
   4   6   3       30.57       34.19      2.31 o 
   5   6   3      119.36       90.29      2.64 o 
   6   6   3      265.13      234.11      3.71 o 
   7   6   3       62.39       60.38      2.29 o 
  -5   7   3       37.79       39.93      2.81 o 
  -4   7   3       79.67       66.07      3.11 o 
  -3   7   3        2.35        2.63      1.15 o 
  -2   7   3       48.99       47.56      2.30 o 
  -1   7   3      283.78      271.00      7.56 o 
   0   7   3      206.36      215.40      4.66 o 
   1   7   3      252.43      254.22      6.24 o 
   2   7   3       69.65       69.85      2.97 o 
   3   7   3        0.53       -0.25      0.35 o 
   4   7   3        0.27        0.22      0.44 o 
   5   7   3       45.51       40.01      1.62 o 
   6   7   3      174.52      167.37      3.12 o 
   7   7   3       57.78       53.67      2.72 o 
  -4   8   3        0.57        0.45      1.13 o 
  -3   8   3       35.54       36.56      2.41 o 
  -2   8   3        0.22        0.50      1.21 o 
  -1   8   3        2.06        2.76      0.70 o 
   0   8   3      260.63      275.71      5.45 o 
   1   8   3        1.99        1.28      0.86 o 
   2   8   3       76.15       70.40      3.22 o 
   4   8   3       70.46       60.49      2.30 o 
   5   8   3      163.10      146.76      3.94 o 
   6   8   3        5.23        6.04      1.83 o 
   7   8   3      103.26      124.65      4.20 o 
  -3   9   3      140.15      146.41      4.71 o 
  -2   9   3       78.98       84.09      3.32 o 
  -1   9   3       14.10       14.63      1.24 o 
   0   9   3       83.95       90.15      3.12 o 
   1   9   3       16.15       15.54      1.86 o 
   2   9   3        4.72        5.86      1.40 o 
   3   9   3       39.62       38.42      2.68 o 
   4   9   3       44.46       45.06      2.13 o 
   5   9   3        0.28        0.43      0.72 o 
   6   9   3        9.96        9.17      2.45 o 
   7   9   3        1.08        1.34      0.88 o 
  -2  10   3        7.90       10.09      2.18 o 
  -1  10   3      198.00      194.18      5.13 o 
   0  10   3        8.39        8.08      1.36 o 
   1  10   3       46.99       50.97      3.22 o 
   2  10   3        2.00        1.05      1.09 o 
   3  10   3       18.66       19.75      2.32 o 
   4  10   3       55.75       47.80      2.35 o 
   5  10   3        1.41        1.80      0.95 o 
   6  10   3       21.35       27.58      2.42 o 
   0  11   3        3.39        9.44      2.58 o 
   1  11   3        1.48        2.09      1.80 o 
  -2 -11   4       22.42       20.92      3.08 o 
  -5 -10   4        0.75        0.11      0.95 o 
  -4 -10   4        0.66        0.60      0.89 o 
  -3 -10   4        2.68        3.71      1.63 o 
  -2 -10   4        1.63        1.15      1.26 o 
  -1 -10   4        4.36        2.89      1.47 o 
   0 -10   4       10.21       14.22      2.60 o 
   1 -10   4        0.53       -0.31      1.24 o 
  -6  -9   4      192.22      234.13      9.61 o 
  -5  -9   4       11.71       16.61      1.94 o 
  -4  -9   4        1.41        1.58      0.93 o 
  -3  -9   4        0.05        1.05      0.82 o 
  -2  -9   4       51.80       47.28      3.56 o 
  -1  -9   4       77.72       78.04      4.50 o 
   0  -9   4       79.33       77.43      4.54 o 
   1  -9   4       39.32       44.06      3.66 o 
   2  -9   4       10.95       14.64      2.66 o 
  -6  -8   4        2.46        0.02      0.92 o 
  -5  -8   4        2.02        1.83      0.98 o 
  -4  -8   4        7.55        6.99      1.31 o 
  -3  -8   4      175.56      178.23      4.78 o 
  -2  -8   4       10.61        9.99      1.88 o 
  -1  -8   4        4.91        6.30      1.63 o 
   0  -8   4        2.81        1.40      1.09 o 
   1  -8   4        0.11        0.73      1.05 o 
   2  -8   4       16.46       17.59      2.60 o 
   3  -8   4        0.03        1.30      1.40 o 
  -7  -7   4       44.75       56.14      3.78 o 
  -6  -7   4        0.01        1.36      1.02 o 
  -5  -7   4       20.62       21.48      2.17 o 
  -4  -7   4       16.93       15.24      1.59 o 
  -3  -7   4       11.25        8.97      1.24 o 
  -2  -7   4       11.96       13.86      1.62 o 
  -1  -7   4        0.28       -0.54      0.75 o 
   0  -7   4       35.48       38.76      2.87 o 
   1  -7   4        7.33        7.31      1.70 o 
   2  -7   4      190.72      192.45      6.99 o 
  -7  -6   4        0.10       -0.21      0.91 o 
  -6  -6   4        0.66        1.18      1.82 o 
  -5  -6   4       45.24       42.70      2.35 o 
  -4  -6   4       80.86       80.47      2.98 o 
  -3  -6   4       27.36       30.31      1.92 o 
  -2  -6   4       83.60       81.71      2.75 o 
  -1  -6   4      100.41       95.92      4.10 o 
   0  -6   4        2.95        2.64      1.09 o 
   1  -6   4        4.54        4.19      1.24 o 
   2  -6   4       37.44       42.96      2.06 o 
   3  -6   4       25.42       29.19      2.74 o 
   4  -6   4        0.35        0.36      1.40 o 
   5  -6   4        0.02        0.46      1.95 o 
  -7  -5   4       24.57       32.99      5.18 o 
  -6  -5   4       31.44       31.34      7.09 o 
  -5  -5   4      238.38      228.91      7.98 o 
  -4  -5   4       48.16       42.27      2.09 o 
  -3  -5   4      121.56      131.73      3.49 o 
  -2  -5   4       16.13       14.47      1.21 o 
  -1  -5   4        0.02        0.77      0.75 o 
   0  -5   4      805.70      785.36     21.46 o 
   1  -5   4       52.23       46.91      1.79 o 
   2  -5   4       51.33       49.88      2.89 o 
   3  -5   4      209.72      208.83      6.87 o 
   4  -5   4      223.92      222.44      7.85 o 
   5  -5   4       47.14       49.21      2.86 o 
  -7  -4   4       21.78       26.38      2.27 o 
  -6  -4   4       54.31       58.81      4.26 o 
  -5  -4   4        4.93        4.54      1.06 o 
  -4  -4   4       49.69       43.92      2.06 o 
  -3  -4   4       73.14       68.20      1.45 o 
  -2  -4   4       12.35       21.34      1.51 o 
  -1  -4   4        0.73        1.40      0.43 o 
   0  -4   4       43.32       47.79      1.30 o 
   1  -4   4      145.76      148.80      2.63 o 
   2  -4   4      144.34      153.72      3.44 o 
   3  -4   4      174.79      182.42      6.18 o 
   4  -4   4       29.18       32.00      3.04 o 
   5  -4   4        1.00        1.04      1.01 o 
   6  -4   4        7.01        5.71      1.50 o 
  -7  -3   4       32.70       31.06      2.37 o 
  -6  -3   4        7.61        8.22      1.05 o 
  -5  -3   4       13.19       11.86      1.62 o 
  -4  -3   4      199.71      207.08      3.03 o 
  -3  -3   4      158.56      148.65      2.86 o 
  -2  -3   4       51.42       60.31      1.60 o 
  -1  -3   4      831.68      858.24      8.88 o 
   0  -3   4        0.00        0.17      0.26 o 
   1  -3   4       97.03      103.08      2.45 o 
   2  -3   4        1.95        3.55      0.65 o 
   3  -3   4      318.33      324.15      5.46 o 
   4  -3   4       48.51       55.05      3.64 o 
   5  -3   4       79.16       72.83      3.54 o 
   6  -3   4       27.48       26.93      2.35 o 
  -7  -2   4       33.66       33.86      2.45 o 
  -6  -2   4        8.27        7.45      1.04 o 
  -5  -2   4       38.55       36.10      2.07 o 
  -4  -2   4        1.57        2.28      1.08 o 
  -3  -2   4      460.44      518.88      5.28 o 
  -2  -2   4      782.22      892.32     10.53 o 
  -1  -2   4      636.19      622.55      6.62 o 
   0  -2   4        4.75        4.80      0.44 o 
   1  -2   4        1.29        0.59      0.36 o 
   2  -2   4     1138.94     1172.54     14.29 o 
   3  -2   4       16.01       18.19      1.12 o 
   4  -2   4       71.01       67.59      4.96 o 
   5  -2   4        3.61        4.71      1.16 o 
   6  -2   4       44.78       48.99      2.79 o 
   7  -2   4        7.81       13.60      3.53 o 
  -7  -1   4       10.21       12.66      1.45 o 
  -6  -1   4        9.77        9.69      1.14 o 
  -5  -1   4       42.77       43.38      1.72 o 
  -4  -1   4       34.49       35.34      1.17 o 
  -3  -1   4      105.97      119.67      1.98 o 
  -2  -1   4      336.95      361.11      4.37 o 
  -1  -1   4        8.77       12.04      1.32 o 
   0  -1   4       72.29       74.04      1.40 o 
   1  -1   4      387.42      408.31      5.81 o 
   2  -1   4      360.55      393.63      5.82 o 
   3  -1   4      668.93      681.80      9.12 o 
   4  -1   4       46.74       45.03      2.09 o 
   5  -1   4        0.00        0.02      0.79 o 
   6  -1   4      134.76      140.60      4.48 o 
   7  -1   4        3.38        1.29      1.15 o 
  -7   0   4        2.30        2.47      1.24 o 
  -6   0   4       69.28       66.37      2.35 o 
  -5   0   4       21.98       20.23      1.31 o 
  -4   0   4      132.49      144.84      2.40 o 
  -3   0   4       88.56      117.74      1.95 o 
  -2   0   4      176.35      178.17      2.60 o 
  -1   0   4      733.71      793.66     11.23 o 
   0   0   4      113.45      124.50      2.19 o 
   1   0   4     3610.63     3620.50     39.58 o 
   2   0   4       80.84       96.35      2.30 o 
   3   0   4       20.76       19.50      1.26 o 
   4   0   4      305.57      325.84      4.43 o 
   5   0   4        0.34        0.04      0.64 o 
   6   0   4       55.82       56.46      2.78 o 
   7   0   4        1.29        0.96      1.07 o 
  -7   1   4        3.54        6.07      1.50 o 
  -6   1   4        6.11        5.35      1.29 o 
  -5   1   4       97.56       97.19      3.30 o 
  -4   1   4      288.33      294.14      3.72 o 
  -3   1   4      164.58      172.62      2.46 o 
  -2   1   4       80.70       82.87      1.62 o 
  -1   1   4       21.05       15.63      0.88 o 
   0   1   4     1259.69     1290.11     19.54 o 
   1   1   4     2462.52     2613.73     29.14 o 
   2   1   4       35.49       36.01      1.68 o 
   3   1   4      319.40      309.27      5.05 o 
   4   1   4        1.91        1.98      0.51 o 
   5   1   4      150.67      155.06      4.07 o 
   6   1   4       74.84       73.54      3.08 o 
   7   1   4        5.49        5.44      1.40 o 
  -7   2   4       15.46       13.17      1.94 o 
  -6   2   4       93.10       94.67      3.69 o 
  -5   2   4       41.17       40.97      2.31 o 
  -4   2   4      121.95      136.72      3.65 o 
  -3   2   4       52.44       50.59      1.50 o 
  -2   2   4        0.13        0.53      0.42 o 
  -1   2   4      713.92      708.78      8.71 o 
   0   2   4     1242.33     1268.11     21.27 o 
   1   2   4      663.16      783.68      9.96 o 
   2   2   4       25.04       26.70      1.47 o 
   3   2   4      185.07      195.08      3.09 o 
   4   2   4       32.10       33.85      1.46 o 
   5   2   4      105.01      109.56      4.18 o 
   6   2   4      181.63      185.76      4.87 o 
   7   2   4       21.23       18.94      3.95 o 
  -6   3   4       24.17       24.90      2.22 o 
  -5   3   4        0.24       -0.57      0.73 o 
  -4   3   4       27.62       29.61      1.82 o 
  -3   3   4      101.16      106.90      2.30 o 
  -2   3   4        2.89        3.01      0.91 o 
  -1   3   4      492.90      510.99      6.73 o 
   0   3   4      835.08      889.69      8.28 o 
   1   3   4      178.57      167.92      2.49 o 
   2   3   4     1100.63     1095.86     12.68 o 
   3   3   4      470.61      442.30      4.47 o 
   4   3   4        8.87       10.98      0.82 o 
   5   3   4      239.72      231.76      3.84 o 
   6   3   4        2.37        1.18      0.84 o 
   7   3   4       29.51       25.63      2.13 o 
  -6   4   4        0.40        1.11      1.10 o 
  -5   4   4       86.98       85.49      3.43 o 
  -4   4   4       12.11       12.60      1.42 o 
  -3   4   4       18.62       19.24      1.09 o 
  -2   4   4      292.45      286.08      4.76 o 
  -1   4   4      189.15      191.34      3.44 o 
   0   4   4      133.61      121.69      2.32 o 
   1   4   4       98.15      101.70      2.84 o 
   2   4   4       14.97       19.15      0.65 o 
   3   4   4       34.81       36.55      1.01 o 
   4   4   4       16.74       15.52      0.81 o 
   5   4   4       17.26       16.29      0.93 o 
   6   4   4      119.58       95.36      2.62 o 
   7   4   4       13.88       15.26      1.76 o 
  -5   5   4        0.29       -0.42      0.90 o 
  -4   5   4        3.05        3.10      1.04 o 
  -3   5   4      233.36      226.04      4.98 o 
  -2   5   4        0.21       -0.07      0.49 o 
  -1   5   4      271.80      275.96      7.01 o 
   0   5   4      189.06      187.26      3.39 o 
   1   5   4       15.57       16.38      2.72 o 
   2   5   4        5.27        5.25      0.64 o 
   3   5   4        0.77        0.66      0.32 o 
   4   5   4      692.26      685.22      6.77 o 
   5   5   4      106.95       92.81      2.03 o 
   6   5   4       57.07       54.20      2.69 o 
   7   5   4        3.02        5.44      1.03 o 
  -5   6   4        1.05        0.48      1.06 o 
  -4   6   4        0.00       -0.44      0.83 o 
  -3   6   4        5.41        4.61      1.07 o 
  -2   6   4        8.38        8.09      0.88 o 
  -1   6   4       25.27       25.42      2.18 o 
   0   6   4       14.40       18.07      1.17 o 
   1   6   4      309.62      303.96     10.09 o 
   2   6   4      371.32      366.12      5.71 o 
   3   6   4       36.60       36.26      1.76 o 
   4   6   4        3.33        3.88      0.58 o 
   5   6   4      184.77      143.18      3.21 o 
   6   6   4        3.75        2.13      0.80 o 
   7   6   4      102.51      104.27      3.02 o 
  -4   7   4       26.98       28.95      2.24 o 
  -3   7   4       91.86       92.35      4.40 o 
  -2   7   4        6.40        4.15      1.03 o 
  -1   7   4      129.97      128.87      4.88 o 
   0   7   4       17.54       19.74      1.34 o 
   1   7   4        7.17        7.87      0.93 o 
   2   7   4      167.82      163.46      4.37 o 
   3   7   4       11.28       12.97      0.91 o 
   4   7   4        1.20        0.38      0.50 o 
   5   7   4       32.42       25.06      2.10 o 
   6   7   4        7.86        8.42      0.91 o 
   7   7   4       15.46       13.74      1.64 o 
  -4   8   4        4.70        4.03      1.34 o 
  -3   8   4        0.81        1.34      0.97 o 
  -2   8   4       16.52       18.30      2.58 o 
  -1   8   4      156.91      162.29      4.03 o 
   0   8   4       27.77       26.83      1.62 o 
   1   8   4      110.09      112.84      3.15 o 
   2   8   4       35.62       36.49      1.84 o 
   3   8   4       94.29       90.23      2.27 o 
   4   8   4      218.01      184.28      3.52 o 
   5   8   4      183.11      163.97      4.36 o 
   6   8   4      172.31      176.82      6.15 o 
  -3   9   4        3.16        3.37      2.05 o 
  -2   9   4        3.18        1.26      1.55 o 
  -1   9   4       84.70       85.37      3.32 o 
   0   9   4       36.88       36.77      3.18 o 
   1   9   4       40.25       38.78      3.33 o 
   2   9   4        0.96       -0.42      1.07 o 
   3   9   4        3.02        4.02      1.72 o 
   4   9   4       33.05       32.48      3.37 o 
   5   9   4       56.79       48.03      3.92 o 
   6   9   4        0.33        0.61      1.53 o 
  -2  10   4       46.99       49.19      4.15 o 
  -1  10   4       68.47       61.75      3.03 o 
   0  10   4        5.42        7.85      2.11 o 
   1  10   4      219.89      243.67      8.86 o 
   2  10   4        1.18        3.69      1.82 o 
   3  10   4      132.22      131.04      6.51 o 
   4  10   4      293.26      281.91     10.01 o 
   5  10   4       81.69       88.78      5.51 o 
   6  10   4      123.70      126.87      6.70 o 
   0  11   4        7.50        9.44      2.41 o 
   1  11   4        1.97        0.71      1.78 o 
   2  11   4        9.87       10.18      2.64 o 
   3  11   4        4.68        5.30      2.20 o 
   4  11   4       16.06       18.80      3.20 o 
   5  11   4       18.71       19.33      3.33 o 
  -4 -10   5        2.42        0.53      0.99 o 
  -3 -10   5       23.31       20.90      2.99 o 
  -2 -10   5       29.94       25.55      3.20 o 
  -1 -10   5      234.67      241.39      8.90 o 
   0 -10   5       34.77       26.97      3.33 o 
  -5  -9   5       11.75       15.56      1.95 o 
  -4  -9   5       44.82       47.70      2.83 o 
  -3  -9   5        1.28        0.25      1.24 o 
  -2  -9   5      267.32      267.98      8.98 o 
  -1  -9   5       78.88       73.71      4.54 o 
   0  -9   5       46.73       47.03      3.71 o 
   1  -9   5        8.32       11.87      2.41 o 
   2  -9   5        0.24        0.59      1.42 o 
  -6  -8   5       64.75       64.97      7.75 o 
  -5  -8   5        0.08        0.51      0.91 o 
  -4  -8   5        1.37        0.66      1.26 o 
  -3  -8   5       14.97       18.33      1.78 o 
  -2  -8   5      255.17      235.61      7.92 o 
  -1  -8   5        1.73        3.04      1.36 o 
   0  -8   5        8.22        7.27      1.80 o 
   1  -8   5       84.51       85.68      4.80 o 
   2  -8   5      219.76      256.86      8.98 o 
   3  -8   5       25.90       25.61      3.31 o 
  -6  -7   5        2.64        1.32      1.13 o 
  -5  -7   5       78.83       74.25      3.22 o 
  -4  -7   5        2.20        0.94      0.85 o 
  -3  -7   5      242.69      218.51      8.70 o 
  -2  -7   5      336.92      283.62      8.42 o 
  -1  -7   5        0.08        0.36      0.90 o 
   0  -7   5       19.28       16.40      2.16 o 
   1  -7   5       57.47       52.60      3.52 o 
   2  -7   5       45.61       41.02      3.31 o 
   3  -7   5        0.35       -1.15      1.09 o 
  -7  -6   5       20.55       17.72      2.12 o 
  -6  -6   5        0.83        0.74      1.55 o 
  -5  -6   5       48.27       49.36      2.58 o 
  -4  -6   5        0.68        0.32      0.68 o 
  -3  -6   5      173.35      144.80      4.55 o 
  -2  -6   5       32.56       36.05      1.93 o 
  -1  -6   5       37.08       35.58      2.64 o 
   0  -6   5      246.13      233.12      7.01 o 
   1  -6   5        6.93       13.32      1.97 o 
   2  -6   5       24.79       33.42      2.95 o 
   3  -6   5       25.34       27.47      2.81 o 
   4  -6   5        3.28        3.81      1.80 o 
  -7  -5   5        0.07        0.54      1.48 o 
  -6  -5   5       44.56       44.28      2.57 o 
  -5  -5   5        4.20        5.88      1.21 o 
  -4  -5   5      204.37      171.71      4.39 o 
  -3  -5   5      173.39      133.70      3.01 o 
  -2  -5   5        0.02        0.33      0.46 o 
  -1  -5   5      123.83      120.69      3.30 o 
   0  -5   5        2.65        2.11      0.73 o 
   1  -5   5       21.00       20.97      1.11 o 
   2  -5   5       11.02        8.57      1.26 o 
   3  -5   5       13.36       13.42      2.07 o 
   4  -5   5        4.76        4.59      1.76 o 
   5  -5   5       24.96       24.15      2.26 o 
  -7  -4   5        0.35        0.81      0.99 o 
  -6  -4   5        5.01        3.40      1.08 o 
  -5  -4   5        3.20        3.09      1.87 o 
  -4  -4   5      252.16      234.22      4.18 o 
  -3  -4   5      114.69      105.62      2.52 o 
  -2  -4   5        4.39        4.03      0.64 o 
  -1  -4   5       58.61       62.54      1.76 o 
   0  -4   5        0.16        0.10      0.32 o 
   1  -4   5        5.04        6.08      1.34 o 
   2  -4   5       68.91       70.46      2.34 o 
   3  -4   5       76.74       78.31      4.04 o 
   4  -4   5       39.90       36.90      3.25 o 
   5  -4   5       19.20       22.45      2.10 o 
  -7  -3   5       15.27       15.76      1.88 o 
  -6  -3   5       80.74       77.80      3.19 o 
  -5  -3   5       34.50       29.19      1.51 o 
  -4  -3   5       39.30       28.00      1.14 o 
  -3  -3   5       14.24       12.22      1.09 o 
  -2  -3   5       70.62       73.60      2.24 o 
  -1  -3   5      490.51      504.82      6.01 o 
   0  -3   5      290.64      286.23      4.66 o 
   1  -3   5      141.03      139.11      3.55 o 
   2  -3   5       91.49      107.58      2.82 o 
   3  -3   5       55.19       58.57      3.18 o 
   4  -3   5      249.05      251.77      8.15 o 
   5  -3   5       35.11       35.41      2.42 o 
   6  -3   5      171.95      161.56      5.22 o 
  -7  -2   5        0.23        0.28      0.78 o 
  -6  -2   5        1.97        2.75      0.83 o 
  -5  -2   5        5.85        5.66      0.72 o 
  -4  -2   5        8.55        8.26      0.83 o 
  -3  -2   5        6.17        4.92      0.65 o 
  -2  -2   5      231.03      250.70      3.66 o 
  -1  -2   5      336.98      341.72      5.12 o 
   0  -2   5       14.33       16.73      0.78 o 
   1  -2   5       27.65       29.14      1.17 o 
   2  -2   5      115.07      115.20      2.83 o 
   3  -2   5        2.04        2.83      0.68 o 
   4  -2   5       20.76       23.79      2.14 o 
   5  -2   5        7.36        8.11      2.15 o 
   6  -2   5      664.79      688.25     11.98 o 
  -7  -1   5       68.98       68.80      2.65 o 
  -6  -1   5        1.30        2.13      0.83 o 
  -5  -1   5      137.67      142.63      2.67 o 
  -4  -1   5       43.67       44.42      1.37 o 
  -3  -1   5      206.25      221.12      5.09 o 
  -2  -1   5      868.85      903.42      9.24 o 
  -1  -1   5      215.29      225.73      3.08 o 
   0  -1   5        5.54        6.51      1.36 o 
   1  -1   5       24.07       35.62      1.08 o 
   2  -1   5     1161.36     1158.75     42.15 o 
   3  -1   5       69.50       71.39      2.21 o 
   4  -1   5        0.05        0.10      0.63 o 
   5  -1   5      169.56      167.12      4.59 o 
   6  -1   5      702.00      708.61     18.50 o 
   7  -1   5       86.05       85.42      5.41 o 
  -7   0   5       34.48       35.12      3.64 o 
  -6   0   5        4.89        3.95      0.89 o 
  -5   0   5        5.19        5.81      0.89 o 
  -4   0   5      118.85      123.12      2.27 o 
  -3   0   5       88.50       85.65      1.95 o 
  -2   0   5        4.66        5.12      0.53 o 
  -1   0   5      445.08      464.63      5.05 o 
   0   0   5       64.36       73.56      2.23 o 
   1   0   5       42.73       43.73      1.14 o 
   2   0   5       21.53       24.24      2.45 o 
   3   0   5       13.11       10.15      1.75 o 
   4   0   5       38.09       38.92      1.42 o 
   5   0   5      320.89      314.60      6.46 o 
   6   0   5       68.77       65.34      3.85 o 
   7   0   5        0.02        0.43      1.07 o 
  -7   1   5       25.99       25.15      2.40 o 
  -6   1   5       12.05        9.44      1.54 o 
  -5   1   5       32.44       32.75      2.09 o 
  -4   1   5       80.74       83.38      2.24 o 
  -3   1   5      952.87      947.45      9.77 o 
  -2   1   5       87.94       80.24      1.65 o 
  -1   1   5      342.08      344.50      3.87 o 
   0   1   5        7.05       11.69      1.16 o 
   1   1   5     1211.62     1318.29     12.40 o 
   2   1   5      495.97      513.93      8.34 o 
   3   1   5        3.15        3.22      0.54 o 
   4   1   5        6.05        4.69      1.14 o 
   5   1   5      483.10      475.44      8.25 o 
   6   1   5       79.22       83.64      3.33 o 
   7   1   5       13.37       14.03      1.86 o 
  -6   2   5       14.20       16.57      1.90 o 
  -5   2   5       75.19       75.70      3.38 o 
  -4   2   5       54.96       55.59      1.78 o 
  -3   2   5      217.75      221.23      4.19 o 
  -2   2   5       41.83       42.23      2.07 o 
  -1   2   5       35.17       32.99      1.15 o 
   0   2   5      106.16      112.11      3.85 o 
   1   2   5      126.20      134.30      4.23 o 
   2   2   5        0.20        0.25      0.58 o 
   3   2   5        5.53        5.10      0.59 o 
   4   2   5      130.14      124.73      9.74 o 
   5   2   5       91.46       85.87      2.98 o 
   6   2   5       25.47       24.44      3.26 o 
   7   2   5        8.55        8.99      1.59 o 
  -6   3   5        2.63        2.39      2.11 o 
  -5   3   5      340.52      347.90      7.22 o 
  -4   3   5       52.34       50.64      2.35 o 
  -3   3   5        0.92        1.07      0.63 o 
  -2   3   5      116.44      106.00      4.59 o 
  -1   3   5      104.98      126.54      3.92 o 
   0   3   5     2240.95     2159.96     35.22 o 
   1   3   5       32.72       31.45      2.03 o 
   2   3   5       40.03       42.75      1.11 o 
   3   3   5       18.24       18.33      1.13 o 
   4   3   5      485.29      469.24      5.96 o 
   5   3   5        3.38        2.93      0.68 o 
   6   3   5        6.23        4.41      2.03 o 
   7   3   5        0.02        0.40      0.95 o 
  -6   4   5       45.54       43.24      3.94 o 
  -5   4   5       28.31       28.50      2.20 o 
  -4   4   5       46.64       47.38      2.37 o 
  -3   4   5        0.57        0.58      0.52 o 
  -2   4   5       13.49       13.56      1.07 o 
  -1   4   5      869.01      875.14     10.98 o 
   0   4   5       97.24       95.26      2.33 o 
   1   4   5        1.14        1.34      0.82 o 
   2   4   5       13.54       13.25      0.56 o 
   3   4   5       33.49       33.53      0.97 o 
   4   4   5      129.50      125.43      2.16 o 
   5   4   5       36.47       32.16      2.95 o 
   6   4   5       83.77       83.60      3.17 o 
   7   4   5        4.27        2.93      1.75 o 
  -5   5   5       11.29       10.41      1.62 o 
  -4   5   5       41.27       40.33      2.32 o 
  -3   5   5      173.38      156.52      3.19 o 
  -2   5   5      151.36      153.97      3.43 o 
  -1   5   5      786.10      780.07     10.18 o 
   0   5   5        9.16        8.82      0.72 o 
   1   5   5      172.50      170.92      2.95 o 
   2   5   5      147.98      140.46      2.09 o 
   3   5   5      123.88      107.82      1.83 o 
   4   5   5       11.61       12.80      0.79 o 
   5   5   5        0.89        2.34      0.55 o 
   6   5   5        6.50        6.99      0.97 o 
   7   5   5        2.05        2.70      1.47 o 
  -5   6   5        8.66       10.95      2.74 o 
  -4   6   5        4.65        4.90      1.55 o 
  -3   6   5      119.30      116.43      3.64 o 
  -2   6   5       31.36       30.37      1.86 o 
  -1   6   5        0.33        0.13      0.88 o 
   0   6   5        4.64        5.34      0.72 o 
   1   6   5      263.19      261.78      7.56 o 
   2   6   5       34.70       31.43      2.60 o 
   3   6   5        0.21        0.24      0.50 o 
   4   6   5       56.43       51.57      1.43 o 
   5   6   5       63.87       65.79      1.77 o 
   6   6   5        0.08        0.55      0.56 o 
   7   6   5        3.14        4.98      1.86 o 
  -4   7   5        0.46       -0.65      1.63 o 
  -3   7   5       99.52       85.29      5.05 o 
  -2   7   5      439.30      428.86     10.43 o 
  -1   7   5        6.73        6.47      1.59 o 
   0   7   5       57.82       58.42      3.50 o 
   1   7   5       69.19       70.94      3.92 o 
   2   7   5       16.92       14.80      2.16 o 
   3   7   5      252.63      251.04      8.00 o 
   4   7   5       59.44       51.51      3.56 o 
   5   7   5        9.94        7.82      1.25 o 
   6   7   5       44.98       44.02      3.10 o 
   7   7   5        2.21        0.44      1.40 o 
  -3   8   5        5.47        5.67      2.11 o 
  -2   8   5        4.97        2.66      1.65 o 
  -1   8   5      127.83      127.67      5.40 o 
   0   8   5        3.35        3.73      1.49 o 
   1   8   5       94.54       86.44      4.61 o 
   2   8   5        1.19        0.67      1.19 o 
   3   8   5       98.43      101.74      5.15 o 
   4   8   5       19.63       18.49      2.62 o 
   5   8   5       31.85       26.66      3.04 o 
   6   8   5        0.90        0.06      1.38 o 
  -3   9   5       24.55       16.77      3.06 o 
  -2   9   5        5.48        8.98      2.37 o 
  -1   9   5       32.59       32.27      3.18 o 
   0   9   5       22.70       20.33      2.64 o 
   1   9   5        8.44        6.30      1.93 o 
   2   9   5      121.15      111.33      5.65 o 
   3   9   5      139.18      125.72      6.11 o 
   4   9   5      141.52      132.04      6.37 o 
   5   9   5        0.04        0.48      1.42 o 
   6   9   5        8.63        9.99      2.53 o 
  -1  10   5        0.60        0.64      1.09 o 
   0  10   5       97.23      103.80      5.59 o 
   1  10   5       75.79       73.64      4.84 o 
   2  10   5        0.01        1.59      1.49 o 
   3  10   5        7.79        4.23      1.88 o 
   4  10   5        2.35        2.70      1.74 o 
   5  10   5       10.22       10.09      2.60 o 
   0  11   5       13.26       16.40      2.99 o 
   1  11   5       49.55       49.98      4.31 o 
   2  11   5       56.62       62.55      4.86 o 
   3  11   5       16.53       17.25      3.16 o 
   4  11   5        3.10        4.08      2.14 o 
  -4  -9   6        0.03       -0.68      0.85 o 
  -3  -9   6        0.79        0.13      1.24 o 
  -2  -9   6        0.28       -0.21      1.19 o 
  -1  -9   6        6.00        4.63      1.76 o 
   0  -9   6        1.29        4.75      1.84 o 
   1  -9   6        1.22        1.28      1.34 o 
  -5  -8   6        0.30        0.14      0.92 o 
  -4  -8   6       55.05       52.65      2.83 o 
  -3  -8   6       88.29       72.86      3.16 o 
  -2  -8   6       57.64       48.68      3.66 o 
  -1  -8   6      168.72      174.15      6.83 o 
   0  -8   6        6.94        4.67      1.74 o 
   1  -8   6      223.53      215.74      7.98 o 
   2  -8   6      632.39      647.21     16.08 o 
  -6  -7   6       23.32       24.20      4.52 o 
  -5  -7   6        5.95        2.57      1.08 o 
  -4  -7   6        0.33       -0.47      0.67 o 
  -3  -7   6       45.18       41.11      2.30 o 
  -2  -7   6       10.59        9.15      1.91 o 
  -1  -7   6       25.83       28.73      2.85 o 
   0  -7   6       34.48       29.63      2.83 o 
   1  -7   6      251.50      245.58      8.10 o 
   2  -7   6       34.82       32.10      3.25 o 
   3  -7   6        0.42        1.32      1.40 o 
  -6  -6   6        1.14        0.79      0.98 o 
  -5  -6   6       38.90       34.01      2.35 o 
  -4  -6   6       72.43       49.43      4.86 o 
  -3  -6   6      504.65      443.56      7.96 o 
  -2  -6   6       12.19       11.73      1.36 o 
  -1  -6   6       33.21       34.23      3.44 o 
   0  -6   6       52.05       50.72      3.25 o 
   1  -6   6     1093.90     1095.44     21.06 o 
   2  -6   6      100.66       98.83      4.82 o 
   3  -6   6       20.87       23.20      2.76 o 
  -6  -5   6       13.04       13.03      1.73 o 
  -5  -5   6       61.89       60.21      5.40 o 
  -4  -5   6       38.44       38.79      2.17 o 
  -3  -5   6      151.93      129.45      3.05 o 
  -2  -5   6       79.60       81.30      2.32 o 
  -1  -5   6        1.18        1.56      0.71 o 
   0  -5   6       37.67       36.82      1.88 o 
   1  -5   6        0.29        0.65      1.03 o 
   2  -5   6       83.00       79.88      2.28 o 
   3  -5   6       49.69       52.47      3.52 o 
   4  -5   6        0.16       -0.40      1.30 o 
  -7  -4   6        1.15       -0.10      1.00 o 
  -6  -4   6       90.34       92.59      4.31 o 
  -5  -4   6       55.03       42.50      2.33 o 
  -4  -4   6      473.44      401.39      7.01 o 
  -3  -4   6       50.30       55.56      1.89 o 
  -2  -4   6       16.68       16.82      1.13 o 
  -1  -4   6      214.67      215.60      8.77 o 
   0  -4   6      469.74      464.43      5.81 o 
   1  -4   6       85.56       84.55      2.11 o 
   2  -4   6        5.84        4.34      0.71 o 
   3  -4   6        0.00        1.76      1.24 o 
   4  -4   6       25.63       23.70      2.85 o 
   5  -4   6       49.98       48.32      2.85 o 
  -7  -3   6       93.26       94.85      3.93 o 
  -6  -3   6        3.76        4.16      1.18 o 
  -5  -3   6       19.66       16.84      1.43 o 
  -4  -3   6      118.72      104.61      2.66 o 
  -3  -3   6      230.23      232.16      3.94 o 
  -2  -3   6        0.20        0.01      0.41 o 
  -1  -3   6       52.52       52.40      1.69 o 
   0  -3   6      146.82      141.76      2.60 o 
   1  -3   6       13.35       13.08      0.88 o 
   2  -3   6        9.43        8.07      0.98 o 
   3  -3   6       52.06       56.77      2.76 o 
   4  -3   6       83.10       83.28      4.63 o 
   5  -3   6       14.63       14.76      2.69 o 
   6  -3   6        0.06        1.17      1.13 o 
  -7  -2   6       38.72       33.92      4.00 o 
  -6  -2   6       35.44       31.99      1.82 o 
  -5  -2   6      549.11      499.37     10.51 o 
  -4  -2   6       17.58       15.56      0.95 o 
  -3  -2   6       22.26       20.70      1.54 o 
  -2  -2   6       60.96       65.16      1.75 o 
  -1  -2   6      369.14      366.97      4.74 o 
   0  -2   6       54.67       50.22      1.77 o 
   1  -2   6      124.43      125.47      2.40 o 
   2  -2   6       46.17       49.20      1.94 o 
   3  -2   6       45.60       50.46      2.08 o 
   4  -2   6      102.16      104.19      3.73 o 
   5  -2   6       70.99       71.17      3.27 o 
   6  -2   6      265.63      261.13      6.71 o 
  -7  -1   6        3.22        4.11      2.21 o 
  -6  -1   6       30.92       28.20      1.86 o 
  -5  -1   6      255.06      257.96      3.90 o 
  -4  -1   6       42.32       45.55      1.44 o 
  -3  -1   6       54.34       54.21      1.66 o 
  -2  -1   6       16.30       16.95      0.92 o 
  -1  -1   6       87.38       87.30      1.80 o 
   0  -1   6        4.72        4.56      0.64 o 
   1  -1   6        0.36        0.39      0.42 o 
   2  -1   6      607.27      583.38     14.91 o 
   3  -1   6      104.93      113.66      4.06 o 
   4  -1   6        2.51        1.80      0.81 o 
   5  -1   6       28.31       26.62      2.02 o 
   6  -1   6        0.24       -0.22      1.53 o 
  -6   0   6      172.17      168.97      3.94 o 
  -5   0   6       61.53       60.03      2.13 o 
  -4   0   6        3.60        4.51      0.64 o 
  -3   0   6      212.86      219.03      3.48 o 
  -2   0   6        2.97        3.26      0.51 o 
  -1   0   6      390.29      389.50      4.53 o 
   0   0   6        9.86       12.18      0.84 o 
   1   0   6      197.73      208.36      3.03 o 
   2   0   6      226.82      234.67      4.54 o 
   3   0   6      131.91      129.81      2.61 o 
   4   0   6      203.56      203.96      3.60 o 
   5   0   6     1749.70     1760.56     29.82 o 
   6   0   6       62.11       62.54      3.22 o 
   7   0   6        3.97        5.75      1.59 o 
  -6   1   6       17.04       19.96      2.02 o 
  -5   1   6        1.45        1.03      0.91 o 
  -4   1   6        4.01        4.92      0.67 o 
  -3   1   6       16.74       17.48      0.99 o 
  -2   1   6       32.31       32.17      1.09 o 
  -1   1   6       53.94       54.46      1.19 o 
   0   1   6       80.38       85.57      1.75 o 
   1   1   6       19.80       20.81      0.77 o 
   2   1   6      106.80      117.58      2.21 o 
   3   1   6        7.70        6.72      0.73 o 
   4   1   6      383.01      369.35      5.20 o 
   5   1   6      210.39      208.19      5.88 o 
   6   1   6       52.36       55.90      2.85 o 
   7   1   6        1.01        0.06      1.22 o 
  -6   2   6       41.13       38.04      3.25 o 
  -5   2   6        5.68        7.43      1.37 o 
  -4   2   6       16.16       15.43      1.13 o 
  -3   2   6      135.08      135.22      3.24 o 
  -2   2   6       21.59       20.68      1.20 o 
  -1   2   6       29.39       31.64      1.17 o 
   0   2   6      299.41      317.36      7.79 o 
   1   2   6     1171.61     1169.25     20.96 o 
   2   2   6        0.34        1.15      0.38 o 
   3   2   6       21.01       17.60      1.10 o 
   4   2   6     3548.65     3437.98     31.73 o 
   5   2   6       25.22       25.21      2.74 o 
   6   2   6       32.09       29.49      2.17 o 
   7   2   6      128.39      133.84      4.65 o 
  -6   3   6       12.03       12.54      1.92 o 
  -5   3   6        2.51        3.14      1.15 o 
  -4   3   6      115.94      124.71      6.51 o 
  -3   3   6        7.63        9.15      1.04 o 
  -2   3   6       15.88       16.90      1.52 o 
  -1   3   6       44.51       51.08      1.50 o 
   0   3   6        5.02        8.33      1.38 o 
   1   3   6      261.86      267.63      7.06 o 
   2   3   6      119.50      117.24      3.09 o 
   3   3   6       11.03       12.14      1.05 o 
   4   3   6      241.08      234.72      3.83 o 
   5   3   6      125.73      122.46      2.82 o 
   6   3   6       45.96       46.62      2.47 o 
   7   3   6        0.06       -0.75      1.32 o 
  -5   4   6        0.36       -1.49      1.34 o 
  -4   4   6       11.83       10.82      1.45 o 
  -3   4   6        2.20        1.93      0.73 o 
  -2   4   6       28.57       29.68      1.46 o 
  -1   4   6      833.44      861.86     16.67 o 
   0   4   6       62.61       63.22      3.20 o 
   1   4   6       19.06       17.61      1.84 o 
   2   4   6        2.63        2.49      1.09 o 
   3   4   6     3998.34     3739.10     59.70 o 
   4   4   6      153.38      142.65      3.76 o 
   5   4   6        0.02        0.05      0.73 o 
   6   4   6      303.99      293.74      9.55 o 
   7   4   6       27.03       37.27      3.85 o 
  -5   5   6       76.69       78.46      5.40 o 
  -4   5   6       15.87       12.46      2.49 o 
  -3   5   6        3.34        1.74      0.89 o 
  -2   5   6       48.44       56.20      3.16 o 
  -1   5   6      266.77      266.29      7.39 o 
   0   5   6      111.65      110.33      4.48 o 
   1   5   6        7.33        7.58      1.53 o 
   2   5   6       26.30       24.29      2.32 o 
   3   5   6      128.04      125.37      3.50 o 
   4   5   6        0.12       -0.08      0.65 o 
   5   5   6        0.25        0.43      0.78 o 
   6   5   6        5.16        3.18      1.61 o 
   7   5   6        0.32        0.80      1.44 o 
  -4   6   6       10.14        5.49      2.16 o 
  -3   6   6        4.28        2.68      1.61 o 
  -2   6   6       88.02       82.73      4.02 o 
  -1   6   6       10.97       10.20      1.74 o 
   0   6   6        0.99        1.53      1.13 o 
   1   6   6      208.81      197.14      6.57 o 
   2   6   6     1217.61     1157.51     22.24 o 
   3   6   6      358.52      340.96      9.36 o 
   4   6   6        0.01       -0.03      0.68 o 
   5   6   6      100.08      103.68      3.51 o 
   6   6   6       30.47       32.66      3.47 o 
   7   6   6        0.07       -0.94      1.28 o 
  -4   7   6       42.87       40.87      4.25 o 
  -3   7   6       16.74       12.92      2.58 o 
  -2   7   6      103.41      109.09      4.84 o 
  -1   7   6        6.19        6.18      1.63 o 
   0   7   6        0.80        0.40      1.07 o 
   1   7   6        2.86        5.44      1.61 o 
   2   7   6      188.01      190.11      6.87 o 
   3   7   6       79.22       73.60      4.23 o 
   4   7   6        3.13        2.51      1.42 o 
   5   7   6       49.82       49.64      2.53 o 
   6   7   6       10.03       11.87      1.64 o 
   7   7   6       23.32       24.62      3.22 o 
  -3   8   6       56.08       55.70      4.54 o 
  -2   8   6        0.39        0.42      1.51 o 
  -1   8   6       18.75       21.30      2.60 o 
   0   8   6        5.53        4.27      1.57 o 
   1   8   6      177.10      171.24      6.74 o 
   2   8   6       70.90       70.36      4.33 o 
   3   8   6       12.28       13.15      2.30 o 
   4   8   6        5.42        8.17      2.05 o 
   5   8   6        0.28        1.24      1.47 o 
   6   8   6        0.78        1.56      2.57 o 
  -2   9   6        2.58        1.13      1.61 o 
  -1   9   6        1.72        0.77      1.51 o 
   0   9   6        5.15        5.38      1.88 o 
   1   9   6        8.29        5.17      1.88 o 
   2   9   6        6.20        7.54      2.09 o 
   3   9   6       19.97       21.27      2.99 o 
   4   9   6        0.43       -0.50      1.32 o 
   5   9   6       37.90       40.02      3.89 o 
   6   9   6       14.69       13.72      2.76 o 
  -1  10   6       12.77       12.90      2.32 o 
   0  10   6       21.89       22.89      3.14 o 
   1  10   6       68.16       68.51      4.75 o 
   2  10   6        5.17        5.19      1.99 o 
   3  10   6       18.77       26.59      3.50 o 
   4  10   6        8.83        8.86      2.51 o 
   5  10   6        3.38        0.69      1.82 o 
   1  11   6        0.51        1.01      1.78 o 
   2  11   6        1.91        3.10      2.11 o 
   3  11   6       27.56       37.00      4.19 o 
   4  11   6       53.73       55.36      4.88 o 
  -3  -9   7       36.81       30.93      3.50 o 
  -2  -9   7       65.16       60.07      4.40 o 
  -1  -9   7        5.77        5.63      1.97 o 
  -4  -8   7       62.62       66.56      3.26 o 
  -3  -8   7       18.37       23.35      3.04 o 
  -2  -8   7       11.64       13.02      2.43 o 
  -1  -8   7        0.99        0.46      1.26 o 
   0  -8   7       12.59       12.35      2.43 o 
   1  -8   7       48.42       47.34      3.81 o 
  -5  -7   7        2.11        2.73      1.21 o 
  -4  -7   7       42.92       43.74      2.56 o 
  -3  -7   7       77.17       77.29      3.23 o 
  -2  -7   7        4.35        0.54      1.17 o 
  -1  -7   7       29.16       35.28      3.18 o 
   0  -7   7       53.18       58.73      3.87 o 
   1  -7   7      407.13      408.11     11.24 o 
   2  -7   7        0.39        0.63      1.38 o 
  -5  -6   7       10.98        8.43      1.51 o 
  -4  -6   7        0.00        0.04      0.79 o 
  -3  -6   7       64.04       66.54      2.37 o 
  -2  -6   7      260.79      244.16      5.73 o 
  -1  -6   7        2.82        2.36      0.89 o 
   0  -6   7      205.42      208.53      8.84 o 
   1  -6   7      215.31      213.77      7.22 o 
   2  -6   7       34.99       40.04      3.45 o 
   3  -6   7       29.10       30.82      3.20 o 
  -6  -5   7        0.68        1.55      1.15 o 
  -5  -5   7      111.27      118.69      4.02 o 
  -4  -5   7        9.95        9.22      1.15 o 
  -3  -5   7        0.85       -0.09      0.57 o 
  -2  -5   7      163.77      165.93      3.52 o 
  -1  -5   7        3.63        3.78      1.10 o 
   0  -5   7     1427.46     1395.78     18.10 o 
   1  -5   7      233.33      223.49      5.09 o 
   2  -5   7      171.71      170.74      4.42 o 
   3  -5   7        6.41        6.20      1.26 o 
   4  -5   7       52.82       47.49      3.85 o 
  -6  -4   7        2.39        3.50      1.22 o 
  -5  -4   7       46.14       35.50      2.14 o 
  -4  -4   7       39.17       30.02      1.66 o 
  -3  -4   7      137.70      117.31      3.87 o 
  -2  -4   7        7.43        8.32      0.92 o 
  -1  -4   7      558.81      541.65      8.65 o 
   0  -4   7      988.90      970.02     13.22 o 
   1  -4   7       37.72       39.66      1.54 o 
   2  -4   7      116.73      121.11      2.82 o 
   3  -4   7        7.66        8.12      1.88 o 
   4  -4   7        0.37        1.63      1.57 o 
   5  -4   7       34.22       36.70      6.32 o 
  -6  -3   7        0.13        0.82      1.18 o 
  -5  -3   7        0.25        0.45      0.65 o 
  -4  -3   7       26.20       25.79      1.50 o 
  -3  -3   7      219.46      234.62      4.11 o 
  -2  -3   7        8.73        9.17      0.90 o 
  -1  -3   7     1373.25     1318.61     17.34 o 
   0  -3   7     1045.77      964.46     21.39 o 
   1  -3   7       42.71       40.40      1.58 o 
   2  -3   7      190.90      185.57      4.39 o 
   3  -3   7        2.29        1.89      1.28 o 
   4  -3   7       91.69       85.20      4.86 o 
   5  -3   7        1.16        2.42      1.16 o 
  -6  -2   7       91.84       84.92      3.42 o 
  -5  -2   7      124.46      108.12      4.48 o 
  -4  -2   7      126.79      125.08      2.52 o 
  -3  -2   7      181.29      185.34      3.45 o 
  -2  -2   7        6.23        6.49      0.97 o 
  -1  -2   7      777.03      747.65      8.28 o 
   0  -2   7       12.21       15.02      1.17 o 
   1  -2   7      368.76      355.72      4.89 o 
   2  -2   7       17.77       17.71      1.08 o 
   3  -2   7      146.71      142.20      3.75 o 
   4  -2   7       17.57       19.26      2.20 o 
   5  -2   7        5.11        4.32      1.29 o 
   6  -2   7       13.04       13.89      1.97 o 
  -6  -1   7       38.38       30.53      2.67 o 
  -5  -1   7       12.03       12.61      1.05 o 
  -4  -1   7        4.35        4.71      0.78 o 
  -3  -1   7       15.67       15.55      1.04 o 
  -2  -1   7      861.99      875.98      9.37 o 
  -1  -1   7      562.04      539.54      6.25 o 
   0  -1   7       23.50       24.38      1.28 o 
   1  -1   7      142.40      124.64      2.43 o 
   2  -1   7       91.32       83.72      2.04 o 
   3  -1   7       78.50       78.22      2.75 o 
   4  -1   7       16.50       14.47      1.47 o 
   5  -1   7       96.16       97.76      3.63 o 
   6  -1   7        0.66        1.40      1.17 o 
  -6   0   7      251.78      242.60      4.89 o 
  -5   0   7       52.72       57.07      2.12 o 
  -4   0   7       15.40       16.58      1.08 o 
  -3   0   7        6.25        5.72      0.78 o 
  -2   0   7      573.44      567.66      8.64 o 
  -1   0   7      151.09      151.59      2.45 o 
   0   0   7        7.65        5.28      0.65 o 
   1   0   7       37.27       40.73      1.45 o 
   2   0   7      207.61      187.16      4.38 o 
   3   0   7        4.22        6.38      0.81 o 
   4   0   7        6.22        5.12      0.91 o 
   5   0   7        0.21        1.22      1.02 o 
   6   0   7       10.63        8.76      1.55 o 
  -6   1   7        0.05        0.09      1.11 o 
  -5   1   7       36.45       38.47      2.35 o 
  -4   1   7       87.35       92.93      2.29 o 
  -3   1   7       84.64       93.46      2.19 o 
  -2   1   7      125.71      119.88      2.26 o 
  -1   1   7       48.25       45.45      1.14 o 
   0   1   7        1.42        0.77      0.82 o 
   1   1   7      181.11      185.17      5.86 o 
   2   1   7        4.57        4.83      0.87 o 
   3   1   7       41.60       38.21      1.45 o 
   4   1   7      299.24      300.88      4.70 o 
   5   1   7       51.50       57.14      4.04 o 
   6   1   7        6.29        6.55      2.14 o 
  -6   2   7        9.14       10.30      2.64 o 
  -5   2   7        6.10        7.10      2.09 o 
  -4   2   7        0.49        0.44      0.81 o 
  -3   2   7      568.09      577.82     12.67 o 
  -2   2   7       54.10       56.05      3.18 o 
  -1   2   7       49.34       43.97      2.87 o 
   0   2   7       66.23       70.71      3.52 o 
   1   2   7      273.05      230.84      6.74 o 
   2   2   7       88.38       86.62      7.34 o 
   3   2   7       37.05       33.28      1.85 o 
   4   2   7      144.55      144.46      6.61 o 
   5   2   7      156.96      148.90      6.45 o 
   6   2   7       91.76       88.80      5.34 o 
   7   2   7       44.89       53.98      4.59 o 
  -5   3   7       22.03       22.51      3.14 o 
  -4   3   7        8.97        7.06      1.99 o 
  -3   3   7        3.00        5.36      1.40 o 
  -2   3   7       20.57       15.35      1.88 o 
  -1   3   7       14.17       13.99      1.84 o 
   0   3   7      142.29      140.31      5.13 o 
   1   3   7       11.44       12.52      1.78 o 
   2   3   7       15.96       16.25      1.35 o 
   3   3   7        0.06       -0.25      0.66 o 
   4   3   7        6.15        5.38      2.71 o 
   5   3   7       18.74       18.74      1.63 o 
   6   3   7       37.42       45.23      4.04 o 
   7   3   7       45.79       46.86      4.40 o 
  -5   4   7        0.06        0.46      1.70 o 
  -4   4   7      103.95      101.87      5.63 o 
  -3   4   7       19.12       17.97      2.11 o 
  -2   4   7       48.85       39.26      2.78 o 
  -1   4   7       39.32       37.25      2.72 o 
   0   4   7      178.48      178.19      5.99 o 
   1   4   7       10.38        9.69      1.70 o 
   2   4   7       40.96       39.91      2.81 o 
   3   4   7     1085.80     1011.63     17.98 o 
   4   4   7       23.71       22.20      2.45 o 
   5   4   7        4.44        4.46      2.06 o 
   6   4   7       18.37       21.46      3.02 o 
   7   4   7      282.38      302.89     10.72 o 
  -5   5   7        0.16       -1.88      1.59 o 
  -4   5   7       12.93       14.05      2.74 o 
  -3   5   7        1.01        0.88      1.15 o 
  -2   5   7       18.75       16.04      2.07 o 
  -1   5   7       86.40       80.95      4.02 o 
   0   5   7       22.49       23.24      2.35 o 
   1   5   7      152.08      142.32      5.38 o 
   2   5   7       26.98       24.98      2.49 o 
   3   5   7        5.70        5.49      1.49 o 
   4   5   7      159.70      155.17      6.86 o 
   5   5   7       20.19       21.95      1.84 o 
   6   5   7       31.85       34.47      3.45 o 
   7   5   7       71.02       83.84      5.42 o 
  -4   6   7        8.68        4.88      2.05 o 
  -3   6   7        2.85        2.93      1.82 o 
  -2   6   7       55.91       64.14      3.75 o 
  -1   6   7      184.00      194.61      6.64 o 
   0   6   7       73.31       67.78      3.83 o 
   1   6   7      249.01      258.66      7.98 o 
   2   6   7     2726.99     2624.24     44.62 o 
   3   6   7       11.25       13.00      2.09 o 
   4   6   7        0.22       -0.28      0.85 o 
   5   6   7       90.18       89.01      3.40 o 
   6   6   7      161.94      190.53      7.73 o 
  -2   7   7       14.44       10.05      2.03 o 
  -1   7   7       25.08       28.71      2.89 o 
   0   7   7       98.19       98.85      4.90 o 
   1   7   7       88.17       88.24      4.65 o 
   2   7   7       52.47       56.87      3.79 o 
   3   7   7       16.81       16.00      2.39 o 
   4   7   7        4.05        3.27      1.55 o 
   5   7   7       28.98       30.91      5.70 o 
   6   7   7       46.77       57.86      2.95 o 
  -3   8   7       68.95       76.68      5.51 o 
  -2   8   7       40.20       45.31      3.50 o 
  -1   8   7        0.53       -0.61      1.17 o 
   0   8   7        0.24       -0.94      1.17 o 
   1   8   7     2103.62     1999.94     36.41 o 
   2   8   7      275.32      262.56      8.90 o 
   3   8   7        8.42        6.09      1.97 o 
   4   8   7      176.42      176.62      7.29 o 
   5   8   7      143.31      166.24      7.16 o 
   6   8   7        0.01       -0.17      1.01 o 
  -2   9   7       10.54       12.31      2.89 o 
  -1   9   7       74.36       74.19      4.71 o 
   0   9   7       80.81       80.85      4.90 o 
   1   9   7        4.69        4.46      1.91 o 
   2   9   7       24.40       21.86      2.99 o 
   3   9   7       21.49       23.39      3.16 o 
   4   9   7       37.90       39.39      3.92 o 
   5   9   7       21.65       22.28      3.29 o 
   0  10   7      657.98      707.25     17.51 o 
   1  10   7      113.10      122.98      6.45 o 
   2  10   7       11.14       10.18      2.60 o 
   3  10   7      140.92      154.16      7.48 o 
   4  10   7       35.10       37.10      4.13 o 
  -3  -8   8       26.50       26.70      3.27 o 
  -2  -8   8       14.73       16.33      2.76 o 
  -1  -8   8       23.80       17.88      2.76 o 
   0  -8   8        6.37        3.75      1.78 o 
  -4  -7   8        2.03        3.20      1.25 o 
  -3  -7   8        2.46        1.51      1.47 o 
  -2  -7   8       65.49       71.17      4.42 o 
  -1  -7   8       94.42       81.43      4.65 o 
   0  -7   8        8.67        9.36      2.09 o 
   1  -7   8      126.17      129.28      6.01 o 
  -5  -6   8        0.15       -0.42      0.89 o 
  -4  -6   8        0.27        0.29      0.89 o 
  -3  -6   8       54.17       62.55      2.41 o 
  -2  -6   8       10.20       12.48      2.81 o 
  -1  -6   8        1.21        0.33      0.82 o 
   0  -6   8       41.05       41.85      2.38 o 
   1  -6   8        9.57        8.96      1.40 o 
   2  -6   8        0.08       -0.80      1.07 o 
   3  -6   8      136.64      139.14      6.41 o 
  -5  -5   8        0.58        0.82      1.02 o 
  -4  -5   8       35.64       31.28      1.81 o 
  -3  -5   8       12.01       11.79      1.21 o 
  -2  -5   8       67.99       66.01      2.91 o 
  -1  -5   8       62.47       68.38      2.85 o 
   0  -5   8      218.05      217.02     10.44 o 
   1  -5   8       72.20       70.40      3.12 o 
   2  -5   8       13.50       15.58      2.08 o 
   3  -5   8       35.65       31.09      3.12 o 
  -5  -4   8       17.48       17.50      2.08 o 
  -4  -4   8        7.08        5.47      0.97 o 
  -3  -4   8       35.03       36.48      1.76 o 
  -2  -4   8        0.07       -0.18      0.54 o 
  -1  -4   8      104.26      104.37      3.35 o 
   0  -4   8        2.13        2.35      0.85 o 
   1  -4   8       52.35       54.11      2.39 o 
   2  -4   8       70.53       70.07      2.29 o 
   3  -4   8       30.19       30.41      2.08 o 
   4  -4   8       27.89       24.10      3.12 o 
  -6  -3   8       76.79       79.56      6.98 o 
  -5  -3   8       25.79       21.89      1.58 o 
  -4  -3   8        5.11        8.91      1.09 o 
  -3  -3   8        1.15        0.75      0.60 o 
  -2  -3   8       28.44       35.24      2.07 o 
  -1  -3   8     1022.07     1009.88     13.73 o 
   0  -3   8       19.98       21.57      1.56 o 
   1  -3   8      461.31      448.13      6.08 o 
   2  -3   8        5.32        5.83      0.85 o 
   3  -3   8      153.09      146.57      4.09 o 
   4  -3   8       58.47       54.90      4.06 o 
   5  -3   8        0.01        0.13      1.05 o 
  -6  -2   8        2.07        3.71      1.28 o 
  -5  -2   8        0.93        1.72      0.78 o 
  -4  -2   8       44.42       44.80      2.19 o 
  -3  -2   8       28.01       27.62      2.23 o 
  -2  -2   8       18.06       18.44      1.14 o 
  -1  -2   8      106.94      112.08      4.39 o 
   0  -2   8       67.45       67.39      2.33 o 
   1  -2   8       39.04       38.72      1.48 o 
   2  -2   8       31.04       30.67      1.42 o 
   3  -2   8      162.57      154.05      4.39 o 
   4  -2   8        3.75        2.77      1.06 o 
   5  -2   8        0.11        1.22      1.07 o 
  -5  -1   8       41.80       40.51      1.64 o 
  -4  -1   8      185.24      197.70      3.84 o 
  -3  -1   8        5.18        5.87      0.82 o 
  -2  -1   8     1603.91     1581.04     15.57 o 
  -1  -1   8      485.84      472.22     12.86 o 
   0  -1   8      159.31      158.70      3.52 o 
   1  -1   8       42.71       41.99      1.47 o 
   2  -1   8      278.85      252.67      5.76 o 
   3  -1   8      427.30      383.55      7.11 o 
   4  -1   8        3.76        1.91      1.66 o 
   5  -1   8       10.28        6.18      2.16 o 
  -6   0   8       12.00       13.36      2.78 o 
  -5   0   8       13.68       14.70      2.51 o 
  -4   0   8       48.79       52.75      3.58 o 
  -3   0   8       15.71       16.40      2.16 o 
  -2   0   8      113.48      116.57      4.98 o 
  -1   0   8      168.51      163.91      5.86 o 
   0   0   8       73.43       75.17      3.83 o 
   1   0   8        1.16        2.14      1.15 o 
   2   0   8       19.03       16.34      1.45 o 
   3   0   8       59.01       50.94      2.31 o 
   4   0   8       29.80       32.76      2.02 o 
   5   0   8        0.02       -0.13      1.47 o 
   6   0   8        0.32       -0.50      1.57 o 
  -5   1   8      228.59      229.89      8.50 o 
  -4   1   8       69.44       62.11      3.77 o 
  -3   1   8     1473.27     1470.97     27.05 o 
  -2   1   8     1036.06     1003.54     19.75 o 
  -1   1   8       29.47       29.63      2.60 o 
   0   1   8      160.40      144.08      5.44 o 
   1   1   8       30.11       40.18      2.87 o 
   2   1   8      146.26      116.89      4.95 o 
   3   1   8       25.90       22.94      1.75 o 
   4   1   8       17.36       21.03      2.10 o 
   5   1   8       70.75       71.40      4.77 o 
   6   1   8       26.78       39.45      4.15 o 
  -5   2   8       42.54       45.50      4.00 o 
  -4   2   8       34.87       37.82      2.31 o 
  -3   2   8        0.87        2.66      1.32 o 
  -2   2   8       93.55      100.13      4.63 o 
  -1   2   8        2.42        5.19      1.49 o 
   0   2   8        0.02        0.52      0.94 o 
   1   2   8        1.96        2.97      1.30 o 
   2   2   8       52.03       42.64      2.11 o 
   3   2   8        2.30        1.94      0.87 o 
   4   2   8       13.50       13.93      1.49 o 
   5   2   8       19.80       21.78      2.93 o 
   6   2   8        1.69        3.14      1.97 o 
  -5   3   8        0.75       -0.61      1.51 o 
  -4   3   8      516.71      535.57     14.41 o 
  -3   3   8      957.05      974.50     19.56 o 
  -2   3   8       29.22       25.71      2.53 o 
  -1   3   8        4.13        1.72      1.13 o 
   0   3   8        2.33        4.56      1.51 o 
   1   3   8       35.10       29.17      2.55 o 
   2   3   8        5.21        4.36      1.40 o 
   3   3   8      501.12      486.25      8.42 o 
   4   3   8       42.50       42.69      2.71 o 
   5   3   8       11.95       12.19      2.37 o 
   6   3   8      169.89      180.02      7.87 o 
  -5   4   8       13.47       13.05      3.02 o 
  -4   4   8       47.71       52.37      4.36 o 
  -3   4   8       43.99       44.12      3.22 o 
  -2   4   8       13.42       10.72      1.88 o 
  -1   4   8      128.14      111.02      4.88 o 
   0   4   8      403.03      376.87      9.99 o 
   1   4   8        0.00        0.34      1.05 o 
   2   4   8        2.24        3.60      1.40 o 
   3   4   8       41.25       36.10      2.12 o 
   4   4   8        7.50       11.11      2.02 o 
   5   4   8       72.29       75.53      3.15 o 
   6   4   8        0.02       -0.52      1.32 o 
  -4   5   8      190.51      176.08      8.08 o 
  -3   5   8        4.85        5.59      1.74 o 
  -2   5   8        0.91       -0.38      1.15 o 
  -1   5   8        0.23        1.13      1.19 o 
   0   5   8       40.56       43.41      3.27 o 
   1   5   8      120.96      117.97      5.17 o 
   2   5   8      305.08      303.12      8.86 o 
   3   5   8        0.17        0.92      1.13 o 
   4   5   8       24.80       21.71      2.46 o 
   5   5   8      306.09      317.50      6.91 o 
   6   5   8      278.37      314.13     10.68 o 
  -4   6   8        5.05        7.50      2.53 o 
  -2   6   8        5.95        6.66      1.78 o 
  -1   6   8      122.62      125.66      5.53 o 
   0   6   8       69.99       67.93      4.10 o 
   1   6   8        9.94        8.35      1.95 o 
   2   6   8       15.76       19.56      2.49 o 
   3   6   8        3.11        1.28      1.32 o 
   4   6   8       39.72       37.71      3.18 o 
   5   6   8       77.30       73.53      3.20 o 
   6   6   8       10.25        9.42      2.49 o 
  -3   7   8       11.20       11.33      2.85 o 
  -2   7   8       31.93       27.72      3.08 o 
  -1   7   8        7.22        8.86      2.01 o 
   0   7   8       13.39       11.45      2.22 o 
   1   7   8      159.17      159.68      6.55 o 
   2   7   8       19.50       16.52      2.47 o 
   3   7   8      355.00      338.76     10.26 o 
   4   7   8       87.35      104.32      5.40 o 
   5   7   8      177.02      205.83      7.87 o 
   6   7   8      113.77      159.42      6.28 o 
  -1   8   8        3.12        4.48      1.84 o 
   0   8   8       79.81       83.51      4.94 o 
   1   8   8       56.68       53.14      4.00 o 
   2   8   8       14.08       15.16      2.60 o 
   3   8   8        5.76        4.10      1.91 o 
   4   8   8       25.01       27.87      3.31 o 
   5   8   8        1.66        0.61      1.61 o 
  -1   9   8        1.91        1.53      1.70 o 
   0   9   8      190.34      197.02      7.96 o 
   1   9   8       45.54       48.50      4.08 o 
   2   9   8      128.81      140.54      6.85 o 
   3   9   8        0.51        1.70      1.82 o 
   4   9   8      276.46      301.55     10.53 o 
   1  10   8       41.38       52.62      4.75 o 
   2  10   8       15.83       13.05      3.10 o 
   3  10   8        2.05        0.48      1.95 o 
  -3  -7   9       10.07       13.00      2.55 o 
  -2  -7   9        0.09        0.10      1.30 o 
  -1  -7   9        1.08        3.39      1.68 o 
   0  -7   9        0.74        2.24      1.51 o 
  -4  -6   9        2.42        3.66      1.14 o 
  -3  -6   9       69.35       73.13      3.36 o 
  -2  -6   9      109.05      121.36      4.45 o 
  -1  -6   9       69.45       68.75      3.13 o 
   0  -6   9       12.86       11.96      1.60 o 
   1  -6   9       16.96       18.74      2.35 o 
  -4  -5   9        9.24       12.09      1.40 o 
  -3  -5   9       35.07       36.36      1.91 o 
  -2  -5   9       12.22        9.43      1.42 o 
  -1  -5   9       82.93       86.34      3.35 o 
   0  -5   9        2.38        2.11      1.02 o 
   1  -5   9       45.21       45.90      2.44 o 
   2  -5   9        0.42        0.53      0.96 o 
  -5  -4   9        6.46        8.19      1.26 o 
  -4  -4   9        0.02       -0.21      0.65 o 
  -3  -4   9       14.85       18.40      1.42 o 
  -2  -4   9      109.82      117.31      4.68 o 
  -1  -4   9        0.37       -0.17      0.68 o 
   0  -4   9        2.25        2.10      0.90 o 
   1  -4   9       11.42       13.78      1.48 o 
   2  -4   9      189.64      190.26      6.32 o 
  -5  -3   9        0.62        1.74      1.49 o 
  -4  -3   9       12.61       13.00      2.41 o 
  -3  -3   9       97.45       96.41      3.41 o 
  -2  -3   9       20.58       22.47      1.76 o 
  -1  -3   9        5.77        6.25      1.10 o 
   0  -3   9       69.05       69.03      2.66 o 
   1  -3   9       75.44       76.30      3.41 o 
   2  -3   9        0.41        1.14      0.87 o 
   3  -3   9       31.03       34.01      3.29 o 
   4  -3   9        1.51        0.63      1.40 o 
  -5  -2   9        8.47        9.49      2.20 o 
  -4  -2   9       10.83       15.83      2.58 o 
  -3  -2   9       27.89       32.31      3.25 o 
  -2  -2   9      140.22      139.90      6.07 o 
  -1  -2   9        0.31       -0.27      0.86 o 
   0  -2   9      198.62      208.12      7.31 o 
   1  -2   9      186.39      198.04      7.01 o 
   2  -2   9      138.71      120.81      3.75 o 
   3  -2   9      100.49       80.56      3.14 o 
   4  -2   9       16.14       17.71      2.76 o 
  -5  -1   9       27.12       39.16      3.60 o 
  -4  -1   9      140.56      151.08      6.49 o 
  -3  -1   9        7.79        6.53      1.80 o 
  -2  -1   9      179.09      158.89      6.32 o 
  -1  -1   9      292.28      290.11      8.86 o 
   0  -1   9        1.48        0.08      0.96 o 
   1  -1   9       15.73       16.73      2.22 o 
   2  -1   9       12.60       10.82      1.48 o 
   3  -1   9       83.64       91.39      3.32 o 
   4  -1   9       24.29       19.91      2.85 o 
   5  -1   9       15.17       14.43      2.85 o 
  -5   0   9       17.25       20.25      2.89 o 
  -4   0   9      111.82      119.50      5.59 o 
  -3   0   9       43.07       45.61      3.45 o 
  -2   0   9        8.76        8.33      1.84 o 
  -1   0   9      146.92      146.07      5.88 o 
   0   0   9      329.53      321.92      9.17 o 
   1   0   9      210.81      187.60      6.62 o 
   2   0   9      422.94      339.99      6.70 o 
   3   0   9       36.67       38.38      2.19 o 
   4   0   9       33.72       36.16      3.54 o 
   5   0   9       14.24       19.41      3.10 o 
  -5   1   9       51.63       48.68      4.15 o 
  -4   1   9       16.98       16.63      2.39 o 
  -3   1   9      431.84      445.36     11.66 o 
  -2   1   9       39.12       39.91      3.10 o 
  -1   1   9       18.72       17.42      2.28 o 
   0   1   9       11.94       14.55      2.14 o 
   1   1   9      335.09      289.51      8.63 o 
   2   1   9       10.86       17.08      1.61 o 
   3   1   9        4.64        5.84      1.21 o 
   4   1   9        0.00       -0.23      0.76 o 
   5   1   9       88.24       89.16      5.42 o 
  -5   2   9       11.66       13.65      2.81 o 
  -4   2   9       47.77       52.29      3.77 o 
  -3   2   9        0.19        0.71      1.05 o 
  -2   2   9      463.73      446.82     11.54 o 
  -1   2   9       55.01       52.75      3.54 o 
   0   2   9       43.24       42.49      3.22 o 
   1   2   9      358.11      273.09      8.33 o 
   2   2   9       10.29       15.31      2.14 o 
   3   2   9       99.75       92.46      3.34 o 
   4   2   9       13.85       14.01      1.61 o 
   5   2   9       36.83       39.22      3.94 o 
  -3   3   9       13.42       17.67      2.43 o 
  -2   3   9       49.70       45.65      3.35 o 
  -1   3   9      103.25       95.44      4.75 o 
   0   3   9       95.45       79.86      4.31 o 
   1   3   9       11.28        6.41      1.74 o 
   2   3   9       13.46       11.06      2.01 o 
   3   3   9       56.80       51.73      2.72 o 
   4   3   9       24.61       24.05      2.01 o 
   5   3   9       72.00       76.89      5.05 o 
   6   3   9       15.81       16.23      3.02 o 
  -4   4   9       80.50       81.18      5.61 o 
  -3   4   9       76.60       88.38      4.75 o 
  -2   4   9        0.18        0.92      1.24 o 
  -1   4   9       93.88       89.83      4.67 o 
   0   4   9      511.71      442.26     11.54 o 
   1   4   9        0.14        0.77      1.13 o 
   2   4   9       10.29       10.24      2.01 o 
   3   4   9        2.71        2.51      1.38 o 
   4   4   9       17.34       16.38      2.73 o 
   5   4   9        0.05       -0.63      1.64 o 
   6   4   9        1.48        1.91      1.80 o 
  -3   5   9        1.81        3.25      1.63 o 
  -2   5   9       25.58       20.83      2.62 o 
  -1   5   9       32.05       26.97      2.89 o 
   0   5   9       10.57       10.07      2.11 o 
   1   5   9       23.76       27.49      2.91 o 
   2   5   9        5.48        3.16      1.53 o 
   3   5   9       31.49       30.42      3.08 o 
   4   5   9        0.38        0.65      0.92 o 
   5   5   9       37.63       33.76      2.42 o 
  -2   6   9       13.63       12.54      2.39 o 
  -1   6   9      105.99      102.62      5.23 o 
   0   6   9       47.54       51.95      3.83 o 
   1   6   9       31.90       29.27      3.08 o 
   2   6   9        0.08       -0.23      1.24 o 
   3   6   9       30.70       33.15      3.29 o 
   4   6   9       34.61       32.64      3.29 o 
   5   6   9       34.46       37.91      3.39 o 
  -2   7   9        0.37       -0.29      1.42 o 
  -1   7   9       41.65       36.52      3.54 o 
   0   7   9        6.70        9.19      2.30 o 
   1   7   9      102.66       96.34      5.26 o 
   2   7   9        1.57        0.42      1.28 o 
   3   7   9        2.58        2.11      1.65 o 
   4   7   9      132.95      137.68      6.45 o 
   5   7   9      145.81      158.85      7.01 o 
  -1   8   9        4.97        7.83      2.32 o 
   0   8   9        7.42        8.73      2.43 o 
   1   8   9        0.06        1.36      1.63 o 
   2   8   9        1.22        0.86      1.40 o 
   3   8   9       38.25       46.57      4.10 o 
   4   8   9        2.01        2.87      1.88 o 
   0   9   9       90.14       88.97      5.51 o 
   1   9   9       27.18       33.19      3.83 o 
   2   9   9       61.30       61.77      4.71 o 
  -2  -6  10        2.35       -0.38      1.36 o 
  -1  -6  10        0.65        0.34      1.36 o 
  -3  -5  10      135.08      162.95      7.66 o 
  -2  -5  10       15.18       14.13      2.62 o 
  -1  -5  10       26.13       29.21      3.39 o 
   0  -5  10        1.90        1.17      1.38 o 
   1  -5  10       19.15       19.20      2.78 o 
  -4  -4  10       68.08       90.92      5.72 o 
  -3  -4  10       10.47       14.87      2.70 o 
  -2  -4  10        3.13        3.64      1.61 o 
  -1  -4  10        6.86        8.42      2.14 o 
   0  -4  10       85.62       92.26      5.34 o 
   1  -4  10        3.18        1.34      1.42 o 
   2  -4  10       13.10       12.40      2.41 o 
  -4  -3  10       16.40       21.71      3.08 o 
  -3  -3  10       33.23       39.37      3.81 o 
  -2  -3  10        1.59       -0.19      1.05 o 
  -1  -3  10       35.25       31.26      3.27 o 
   0  -3  10       19.35       16.88      2.60 o 
   1  -3  10       97.86       99.61      5.32 o 
   2  -3  10        0.28        0.67      1.30 o 
   3  -3  10       44.38       36.37      3.58 o 
  -4  -2  10       30.73       45.77      4.13 o 
  -3  -2  10       41.56       46.61      3.83 o 
  -2  -2  10       27.50       28.56      3.16 o 
  -1  -2  10       28.38       32.06      3.25 o 
   0  -2  10       10.09        7.16      1.88 o 
   1  -2  10       94.76       90.23      4.90 o 
   2  -2  10        2.10        0.60      0.84 o 
   3  -2  10       19.91       19.96      1.89 o 
  -4  -1  10       19.38       19.47      2.83 o 
  -3  -1  10        0.23       -0.94      1.05 o 
  -2  -1  10       42.20       48.16      3.73 o 
  -1  -1  10        3.06        5.63      1.76 o 
   0  -1  10       37.25       39.51      3.29 o 
   1  -1  10       44.98       49.50      3.62 o 
   2  -1  10        1.34        2.25      1.15 o 
   3  -1  10      191.42      200.55      5.33 o 
   4  -1  10        1.88        0.69      1.49 o 
  -4   0  10        8.68        9.84      2.30 o 
  -3   0  10        0.00       -0.36      1.07 o 
  -2   0  10        0.52        2.05      1.36 o 
  -1   0  10       93.18       93.35      4.94 o 
   0   0  10       41.08       37.69      3.25 o 
   1   0  10       16.47       13.46      2.20 o 
   2   0  10       50.08       42.46      3.29 o 
   3   0  10        0.20        1.36      0.91 o 
   4   0  10       11.17       14.28      2.68 o 
  -4   1  10       50.61       55.26      4.04 o 
  -3   1  10        0.00       -1.32      1.05 o 
  -2   1  10       38.64       38.76      3.29 o 
  -1   1  10        6.40        6.74      1.82 o 
   0   1  10        1.16        3.16      1.51 o 
   1   1  10       55.78       51.15      3.62 o 
   2   1  10       25.49       23.35      2.70 o 
   3   1  10       96.38       89.37      5.92 o 
   4   1  10        5.88        8.14      1.47 o 
   5   1  10        4.23        8.04      2.45 o 
  -4   2  10        9.98       10.76      2.22 o 
  -3   2  10       20.25       20.50      2.66 o 
  -2   2  10       31.69       33.36      3.18 o 
  -1   2  10       81.40       84.87      4.71 o 
   0   2  10      125.42      106.64      5.23 o 
   1   2  10      257.72      226.77      7.89 o 
   2   2  10        0.00        0.29      1.13 o 
   3   2  10       18.05       18.74      1.80 o 
   4   2  10       13.51       19.71      2.20 o 
  -3   3  10       10.50       13.61      2.37 o 
  -2   3  10        3.68        5.51      1.82 o 
  -1   3  10        0.26        0.27      1.26 o 
   0   3  10        0.23       -0.94      1.05 o 
   1   3  10       46.90       39.35      3.37 o 
   2   3  10        0.01       -0.13      1.19 o 
   3   3  10        3.55        4.86      1.68 o 
   4   3  10       55.80       60.69      4.86 o 
   5   3  10        0.15        3.12      1.82 o 
  -3   4  10       99.30      111.23      5.61 o 
  -2   4  10      110.94      101.22      5.30 o 
  -1   4  10        2.78        1.76      1.44 o 
   0   4  10      134.74      110.75      5.53 o 
   1   4  10        0.05       -0.46      1.05 o 
   2   4  10       66.66       67.05      4.27 o 
   3   4  10        2.03        1.44      1.51 o 
   4   4  10       48.95       55.38      3.32 o 
   5   4  10       88.53       91.89      4.11 o 
  -3   5  10        0.16        0.52      1.44 o 
  -2   5  10       34.97       31.30      3.27 o 
  -1   5  10        2.99        6.57      2.03 o 
   0   5  10       31.61       37.80      3.56 o 
   1   5  10        6.83        5.88      1.93 o 
   2   5  10       22.73       20.71      2.78 o 
   3   5  10      202.77      210.15      7.94 o 
   4   5  10       84.61       95.48      5.34 o 
   5   5  10        0.98        2.95      1.29 o 
  -2   6  10       36.56       36.27      3.62 o 
  -1   6  10      165.74      150.85      6.72 o 
   0   6  10       29.20       37.46      3.60 o 
   1   6  10        0.00       -0.82      1.21 o 
   2   6  10       19.83       19.52      2.85 o 
   3   6  10        0.40        0.48      1.47 o 
   4   6  10       14.13       15.60      2.72 o 
  -1   7  10       20.32       17.99      2.99 o 
   0   7  10       14.22       20.54      3.04 o 
   1   7  10       81.11       83.02      5.15 o 
   2   7  10        3.62        5.23      2.01 o 
   3   7  10       15.84       15.96      2.78 o 
   4   7  10        1.53        1.88      1.78 o 
   0   8  10        5.79        9.30      2.55 o 
   1   8  10       17.60       16.54      2.93 o 
   2   8  10       55.91       53.94      4.46 o 
   3   8  10       11.43       10.68      2.66 o 
  -2  -4  11        6.19        7.54      2.26 o 
   0  -4  11        3.39        3.89      1.80 o 
  -3  -3  11        0.69        1.86      1.68 o 
  -2  -3  11       14.40       15.47      2.72 o 
  -1  -3  11       40.31       38.11      3.85 o 
   1  -3  11      284.88      347.70     11.14 o 
   2  -3  11       86.92      108.70      5.88 o 
  -3  -2  11       29.94       31.91      3.62 o 
  -2  -2  11        6.64        3.71      1.80 o 
  -1  -2  11        4.68        3.98      1.82 o 
   0  -2  11       28.68       31.20      3.45 o 
   1  -2  11        2.74        4.23      1.78 o 
   2  -2  11        0.32       -0.50      1.17 o 
  -3  -1  11        0.39        2.89      1.72 o 
  -2  -1  11        0.04        0.04      1.28 o 
  -1  -1  11       12.51       17.44      2.66 o 
   0  -1  11       11.57       14.91      2.51 o 
   1  -1  11      158.57      166.01      7.08 o 
   2  -1  11      154.94      150.28      6.62 o 
   3  -1  11        1.30        0.34      1.00 o 
  -3   0  11        1.16        1.74      1.57 o 
  -2   0  11       19.20       19.43      2.85 o 
  -1   0  11      117.51      123.37      6.07 o 
   0   0  11       33.98       37.94      3.58 o 
   1   0  11        0.68        0.59      1.32 o 
   2   0  11       19.91       18.95      2.66 o 
   3   0  11       40.83       36.14      7.31 o 
  -3   1  11       37.29       39.07      3.77 o 
  -2   1  11        2.12        5.74      2.01 o 
  -1   1  11       64.42       55.53      4.02 o 
   0   1  11        0.25        1.03      1.28 o 
   1   1  11       22.82       22.01      2.81 o 
   2   1  11      159.18      142.03      6.32 o 
   3   1  11      156.49      169.45      5.03 o 
   4   1  11       97.29       93.01      5.70 o 
  -3   2  11       26.17       31.09      3.39 o 
  -2   2  11        3.10        3.48      1.63 o 
  -1   2  11       15.54       15.52      2.49 o 
   0   2  11        0.33        0.54      1.24 o 
   1   2  11        7.93        9.23      2.22 o 
   2   2  11       11.54        9.72      2.20 o 
   3   2  11       14.54       14.13      2.47 o 
   4   2  11       11.47       12.36      1.78 o 
  -3   3  11        2.41        2.07      1.49 o 
  -2   3  11      117.45      130.62      6.26 o 
  -1   3  11        3.50        2.49      1.63 o 
   0   3  11       91.48       88.99      5.11 o 
   1   3  11      377.70      349.83     10.78 o 
   2   3  11        1.46       -0.17      1.28 o 
   3   3  11       24.72       22.45      2.89 o 
   4   3  11        4.99       13.34      1.84 o 
  -2   4  11        1.66        3.89      1.84 o 
  -1   4  11      101.75      112.09      5.90 o 
   0   4  11       60.75       56.31      4.17 o 
   1   4  11        0.84        1.01      1.42 o 
   2   4  11        2.19        2.97      1.68 o 
   3   4  11        0.88        0.40      1.38 o 
   4   4  11       74.97       69.29      4.65 o 
  -2   5  11       23.21       19.05      2.89 o 
  -1   5  11      111.63      115.33      6.07 o 
   0   5  11       59.94       55.74      4.25 o 
   1   5  11        0.58        1.65      1.53 o 
   2   5  11       60.66       60.75      4.44 o 
   3   5  11        1.72       -0.90      1.36 o 
   4   5  11       98.20      110.87      6.01 o 
  -1   6  11       76.51       71.26      4.90 o 
   0   6  11       63.39       70.65      4.86 o 
   1   6  11       45.06       46.93      4.02 o 
   2   6  11        1.89       -0.10      1.49 o 
   3   6  11      114.96      122.60      6.47 o 
   1   7  11       84.34       86.88      5.53 o 
   2   7  11       96.46      109.43      6.30 o 
  -1  -2  12       24.95       39.07      4.04 o 
   0  -2  12      147.54      185.63      8.17 o 
  -1  -1  12      132.28      152.00      7.22 o 
   0  -1  12      246.27      274.49      9.93 o 
   1  -1  12       46.92       55.70      4.36 o 
  -2   0  12        9.44       11.06      2.53 o 
  -1   0  12       89.71      115.61      6.22 o 
   0   0  12        0.38       -1.05      1.28 o 
   1   0  12        0.24        0.21      1.38 o 
   2   0  12        9.67        9.82      2.35 o 
  -2   1  12       46.78       57.21      4.59 o 
  -1   1  12      295.07      313.00     10.60 o 
   0   1  12       22.49       21.42      3.02 o 
   1   1  12       34.48       41.27      3.92 o 
   2   1  12        0.91        2.70      1.70 o 
  -1   2  12       27.37       34.61      3.75 o 
   0   2  12        0.22       -0.40      1.17 o 
   1   2  12       29.13       36.27      3.77 o 
   2   2  12        0.16        0.00      1.49 o 
  -1   3  12        9.41        9.82      2.45 o 
   0   3  12        8.20        6.93      2.11 o 
   1   3  12        0.42        0.29      1.49 o 
   2   3  12       24.40       18.45      2.87 o 
   0   4  12       76.52       76.76      5.11 o 
   1   4  12       19.63       18.11      2.99 o 
   2   4  12        7.68        6.78      2.24 o 
   1   5  12        0.00       -0.61      1.36 o 
                                                 
